# Supplementary material for: Ten months of temporal variation in the clinical journey of hospitalised patients with COVID-19: An observational cohort
Source: eLife. 2021 Nov 23;10:e70970. doi: 10.7554/eLife.70970 (PMC8791638; doi:10.7554/eLife.70970)
Supplement: Figure 1—source data 1. [file elife-70970-fig1-data1.zip › Fig_1a_counts.csv]

year.epiweek.onset	onset.to.admission	count
2020-10	0	113
2020-10	1	44
2020-10	2	58
2020-10	3	84
2020-10	4	59
2020-10	5	92
2020-10	6	93
2020-10	7	155
2020-10	8	62
2020-10	9	63
2020-10	10	113
2020-10	11	52
2020-10	12	42
2020-10	13	43
2020-10	14	201
2020-10	15	38
2020-10	16	27
2020-10	17	15
2020-10	18	14
2020-10	19	9
2020-10	20	21
2020-10	21	126
2020-10	22	17
2020-10	23	14
2020-10	24	12
2020-11	0	325
2020-11	1	154
2020-11	2	264
2020-11	3	271
2020-11	4	241
2020-11	5	247
2020-11	6	255
2020-11	7	644
2020-11	8	231
2020-11	9	201
2020-11	10	366
2020-11	11	148
2020-11	12	123
2020-11	13	125
2020-11	14	538
2020-11	15	69
2020-11	16	47
2020-11	17	40
2020-11	18	29
2020-11	19	27
2020-11	20	39
2020-11	21	235
2020-11	22	29
2020-11	23	23
2020-11	24	15
2020-12	0	848
2020-12	1	425
2020-12	2	572
2020-12	3	609
2020-12	4	530
2020-12	5	567
2020-12	6	519
2020-12	7	1553
2020-12	8	519
2020-12	9	466
2020-12	10	825
2020-12	11	322
2020-12	12	253
2020-12	13	196
2020-12	14	986
2020-12	15	151
2020-12	16	89
2020-12	17	74
2020-12	18	55
2020-12	19	30
2020-12	20	49
2020-12	21	218
2020-12	22	34
2020-12	23	21
2020-12	24	16
2020-13	0	1645
2020-13	1	705
2020-13	2	958
2020-13	3	1051
2020-13	4	795
2020-13	5	809
2020-13	6	672
2020-13	7	1981
2020-13	8	559
2020-13	9	546
2020-13	10	738
2020-13	11	305
2020-13	12	203
2020-13	13	181
2020-13	14	829
2020-13	15	113
2020-13	16	57
2020-13	17	44
2020-13	18	34
2020-13	19	28
2020-13	20	34
2020-13	21	139
2020-13	22	11
2020-13	23	16
2020-13	24	14
2020-14	0	2328
2020-14	1	856
2020-14	2	1209
2020-14	3	1117
2020-14	4	729
2020-14	5	675
2020-14	6	676
2020-14	7	1365
2020-14	8	390
2020-14	9	374
2020-14	10	414
2020-14	11	171
2020-14	12	128
2020-14	13	163
2020-14	14	428
2020-14	15	52
2020-14	16	35
2020-14	17	33
2020-14	18	29
2020-14	19	32
2020-14	20	26
2020-14	21	98
2020-14	22	16
2020-14	23	15
2020-14	24	13
2020-15	0	2161
2020-15	1	699
2020-15	2	887
2020-15	3	761
2020-15	4	512
2020-15	5	416
2020-15	6	312
2020-15	7	941
2020-15	8	237
2020-15	9	181
2020-15	10	308
2020-15	11	93
2020-15	12	97
2020-15	13	62
2020-15	14	309
2020-15	15	40
2020-15	16	18
2020-15	17	25
2020-15	18	18
2020-15	19	16
2020-15	20	21
2020-15	21	67
2020-15	22	7
2020-15	23	17
2020-15	24	9
2020-16	0	1635
2020-16	1	563
2020-16	2	630
2020-16	3	567
2020-16	4	376
2020-16	5	284
2020-16	6	222
2020-16	7	630
2020-16	8	135
2020-16	9	103
2020-16	10	199
2020-16	11	59
2020-16	12	47
2020-16	13	60
2020-16	14	219
2020-16	15	36
2020-16	16	22
2020-16	17	18
2020-16	18	9
2020-16	19	10
2020-16	20	16
2020-16	21	49
2020-16	22	8
2020-16	23	4
2020-16	24	6
2020-17	0	1269
2020-17	1	397
2020-17	2	476
2020-17	3	425
2020-17	4	305
2020-17	5	198
2020-17	6	156
2020-17	7	413
2020-17	8	104
2020-17	9	84
2020-17	10	123
2020-17	11	53
2020-17	12	42
2020-17	13	26
2020-17	14	124
2020-17	15	22
2020-17	16	11
2020-17	17	17
2020-17	18	6
2020-17	19	12
2020-17	20	6
2020-17	21	37
2020-17	22	3
2020-17	23	5
2020-17	24	9
2020-18	0	1013
2020-18	1	339
2020-18	2	380
2020-18	3	284
2020-18	4	181
2020-18	5	155
2020-18	6	140
2020-18	7	264
2020-18	8	66
2020-18	9	79
2020-18	10	67
2020-18	11	30
2020-18	12	39
2020-18	13	53
2020-18	14	79
2020-18	15	23
2020-18	16	14
2020-18	17	11
2020-18	18	11
2020-18	19	7
2020-18	20	11
2020-18	21	27
2020-18	22	8
2020-18	23	5
2020-18	24	1
2020-19	0	747
2020-19	1	262
2020-19	2	256
2020-19	3	188
2020-19	4	150
2020-19	5	134
2020-19	6	87
2020-19	7	237
2020-19	8	67
2020-19	9	45
2020-19	10	63
2020-19	11	34
2020-19	12	25
2020-19	13	20
2020-19	14	73
2020-19	15	11
2020-19	16	13
2020-19	17	5
2020-19	18	9
2020-19	19	2
2020-19	20	12
2020-19	21	24
2020-19	22	7
2020-19	23	1
2020-19	24	1
2020-20	0	597
2020-20	1	185
2020-20	2	218
2020-20	3	175
2020-20	4	123
2020-20	5	109
2020-20	6	80
2020-20	7	183
2020-20	8	63
2020-20	9	49
2020-20	10	70
2020-20	11	23
2020-20	12	24
2020-20	13	16
2020-20	14	65
2020-20	15	12
2020-20	16	5
2020-20	17	13
2020-20	18	6
2020-20	19	5
2020-20	20	6
2020-20	21	14
2020-20	22	4
2020-20	23	3
2020-20	24	2
2020-21	0	483
2020-21	1	165
2020-21	2	180
2020-21	3	158
2020-21	4	93
2020-21	5	83
2020-21	6	63
2020-21	7	174
2020-21	8	51
2020-21	9	26
2020-21	10	45
2020-21	11	24
2020-21	12	30
2020-21	13	9
2020-21	14	46
2020-21	15	8
2020-21	16	5
2020-21	17	8
2020-21	18	5
2020-21	19	2
2020-21	20	4
2020-21	21	10
2020-21	22	3
2020-22	0	349
2020-22	1	91
2020-22	2	120
2020-22	3	125
2020-22	4	92
2020-22	5	65
2020-22	6	42
2020-22	7	96
2020-22	8	44
2020-22	9	33
2020-22	10	25
2020-22	11	18
2020-22	12	10
2020-22	13	15
2020-22	14	49
2020-22	15	15
2020-22	16	7
2020-22	17	7
2020-22	18	6
2020-22	19	2
2020-22	20	1
2020-22	21	9
2020-22	22	1
2020-22	23	1
2020-22	24	3
2020-23	0	308
2020-23	1	106
2020-23	2	117
2020-23	3	122
2020-23	4	72
2020-23	5	69
2020-23	6	53
2020-23	7	115
2020-23	8	39
2020-23	9	27
2020-23	10	35
2020-23	11	16
2020-23	12	16
2020-23	13	13
2020-23	14	30
2020-23	15	7
2020-23	16	3
2020-23	18	4
2020-23	19	2
2020-23	20	9
2020-23	21	8
2020-23	22	1
2020-23	23	1
2020-24	0	250
2020-24	1	93
2020-24	2	113
2020-24	3	106
2020-24	4	78
2020-24	5	52
2020-24	6	57
2020-24	7	101
2020-24	8	24
2020-24	9	19
2020-24	10	35
2020-24	11	5
2020-24	12	20
2020-24	13	11
2020-24	14	35
2020-24	15	7
2020-24	16	6
2020-24	17	5
2020-24	18	2
2020-24	19	1
2020-24	20	5
2020-24	21	5
2020-24	22	3
2020-24	23	1
2020-25	0	192
2020-25	1	65
2020-25	2	101
2020-25	3	79
2020-25	4	81
2020-25	5	50
2020-25	6	58
2020-25	7	82
2020-25	8	23
2020-25	9	21
2020-25	10	44
2020-25	11	15
2020-25	12	9
2020-25	13	5
2020-25	14	21
2020-25	15	10
2020-25	16	10
2020-25	17	5
2020-25	18	1
2020-25	19	5
2020-25	20	5
2020-25	21	9
2020-25	22	1
2020-25	23	1
2020-25	24	1
2020-26	0	184
2020-26	1	66
2020-26	2	82
2020-26	3	98
2020-26	4	58
2020-26	5	47
2020-26	6	37
2020-26	7	72
2020-26	8	30
2020-26	9	14
2020-26	10	19
2020-26	11	8
2020-26	12	15
2020-26	13	12
2020-26	14	15
2020-26	15	4
2020-26	16	1
2020-26	17	2
2020-26	18	5
2020-26	20	1
2020-26	21	4
2020-27	0	108
2020-27	1	45
2020-27	2	59
2020-27	3	64
2020-27	4	49
2020-27	5	48
2020-27	6	38
2020-27	7	68
2020-27	8	11
2020-27	9	19
2020-27	10	17
2020-27	11	12
2020-27	12	5
2020-27	13	12
2020-27	14	7
2020-27	15	4
2020-27	16	2
2020-27	17	2
2020-27	18	3
2020-27	19	5
2020-27	20	4
2020-27	21	2
2020-27	23	2
2020-28	0	84
2020-28	1	53
2020-28	2	43
2020-28	3	86
2020-28	4	43
2020-28	5	38
2020-28	6	36
2020-28	7	66
2020-28	8	21
2020-28	9	11
2020-28	10	26
2020-28	11	6
2020-28	12	5
2020-28	13	2
2020-28	14	16
2020-28	15	4
2020-28	16	1
2020-28	17	1
2020-28	18	1
2020-28	19	1
2020-28	20	1
2020-28	21	1
2020-28	23	1
2020-28	24	1
2020-29	0	82
2020-29	1	45
2020-29	2	44
2020-29	3	55
2020-29	4	46
2020-29	5	47
2020-29	6	29
2020-29	7	56
2020-29	8	10
2020-29	9	12
2020-29	10	17
2020-29	11	6
2020-29	12	6
2020-29	13	2
2020-29	14	15
2020-29	15	10
2020-29	16	1
2020-29	17	3
2020-29	20	2
2020-29	21	3
2020-29	23	2
2020-29	24	1
2020-30	0	94
2020-30	1	38
2020-30	2	52
2020-30	3	58
2020-30	4	37
2020-30	5	42
2020-30	6	22
2020-30	7	46
2020-30	8	17
2020-30	9	16
2020-30	10	16
2020-30	11	12
2020-30	12	8
2020-30	13	3
2020-30	14	13
2020-30	15	6
2020-30	18	1
2020-30	19	1
2020-30	20	1
2020-30	21	6
2020-30	23	1
2020-31	0	66
2020-31	1	33
2020-31	2	38
2020-31	3	37
2020-31	4	41
2020-31	5	40
2020-31	6	34
2020-31	7	42
2020-31	8	15
2020-31	9	17
2020-31	10	17
2020-31	11	11
2020-31	12	7
2020-31	13	9
2020-31	14	10
2020-31	15	1
2020-31	17	2
2020-31	18	1
2020-31	19	1
2020-31	20	1
2020-31	21	3
2020-31	22	1
2020-31	24	2
2020-32	0	68
2020-32	1	38
2020-32	2	52
2020-32	3	57
2020-32	4	59
2020-32	5	45
2020-32	6	30
2020-32	7	54
2020-32	8	20
2020-32	9	11
2020-32	10	17
2020-32	11	6
2020-32	12	7
2020-32	13	4
2020-32	14	11
2020-32	15	8
2020-32	16	1
2020-32	18	3
2020-32	20	3
2020-32	21	7
2020-33	0	43
2020-33	1	36
2020-33	2	38
2020-33	3	38
2020-33	4	40
2020-33	5	33
2020-33	6	38
2020-33	7	53
2020-33	8	21
2020-33	9	17
2020-33	10	23
2020-33	11	4
2020-33	12	3
2020-33	13	2
2020-33	14	9
2020-33	16	1
2020-33	17	4
2020-33	18	1
2020-33	21	5
2020-34	0	45
2020-34	1	24
2020-34	2	41
2020-34	3	37
2020-34	4	31
2020-34	5	34
2020-34	6	30
2020-34	7	47
2020-34	8	19
2020-34	9	14
2020-34	10	12
2020-34	11	11
2020-34	12	4
2020-34	13	5
2020-34	14	11
2020-34	15	1
2020-34	16	2
2020-34	17	4
2020-34	18	1
2020-34	19	1
2020-34	20	1
2020-34	21	6
2020-34	22	1
2020-35	0	58
2020-35	1	27
2020-35	2	43
2020-35	3	53
2020-35	4	32
2020-35	5	23
2020-35	6	31
2020-35	7	60
2020-35	8	15
2020-35	9	16
2020-35	10	20
2020-35	11	12
2020-35	12	2
2020-35	13	4
2020-35	14	22
2020-35	15	6
2020-35	16	1
2020-35	17	1
2020-35	18	1
2020-35	19	2
2020-35	20	1
2020-35	21	11
2020-35	22	2
2020-35	23	2
2020-36	0	63
2020-36	1	50
2020-36	2	64
2020-36	3	62
2020-36	4	50
2020-36	5	51
2020-36	6	50
2020-36	7	91
2020-36	8	38
2020-36	9	29
2020-36	10	38
2020-36	11	20
2020-36	12	16
2020-36	13	11
2020-36	14	53
2020-36	15	5
2020-36	16	3
2020-36	17	1
2020-36	18	1
2020-36	19	2
2020-36	20	6
2020-36	21	19
2020-36	22	3
2020-36	23	1
2020-36	24	1
2020-37	0	108
2020-37	1	56
2020-37	2	88
2020-37	3	91
2020-37	4	61
2020-37	5	68
2020-37	6	55
2020-37	7	158
2020-37	8	43
2020-37	9	46
2020-37	10	53
2020-37	11	24
2020-37	12	30
2020-37	13	16
2020-37	14	92
2020-37	15	9
2020-37	16	7
2020-37	17	3
2020-37	18	4
2020-37	19	2
2020-37	20	4
2020-37	21	23
2020-37	22	1
2020-37	23	1
2020-37	24	2
2020-38	0	161
2020-38	1	83
2020-38	2	101
2020-38	3	125
2020-38	4	115
2020-38	5	89
2020-38	6	73
2020-38	7	199
2020-38	8	42
2020-38	9	38
2020-38	10	82
2020-38	11	22
2020-38	12	20
2020-38	13	19
2020-38	14	96
2020-38	15	9
2020-38	16	8
2020-38	17	6
2020-38	18	3
2020-38	19	2
2020-38	20	7
2020-38	21	22
2020-38	22	2
2020-38	23	1
2020-38	24	2
2020-39	0	188
2020-39	1	99
2020-39	2	123
2020-39	3	126
2020-39	4	110
2020-39	5	111
2020-39	6	86
2020-39	7	208
2020-39	8	64
2020-39	9	63
2020-39	10	80
2020-39	11	24
2020-39	12	36
2020-39	13	26
2020-39	14	100
2020-39	15	10
2020-39	16	5
2020-39	17	13
2020-39	18	9
2020-39	19	3
2020-39	20	4
2020-39	21	36
2020-39	22	2
2020-39	23	4
2020-40	0	292
2020-40	1	105
2020-40	2	176
2020-40	3	187
2020-40	4	123
2020-40	5	122
2020-40	6	133
2020-40	7	241
2020-40	8	76
2020-40	9	91
2020-40	10	111
2020-40	11	50
2020-40	12	44
2020-40	13	48
2020-40	14	139
2020-40	15	19
2020-40	16	16
2020-40	17	14
2020-40	18	8
2020-40	19	3
2020-40	20	12
2020-40	21	32
2020-40	22	8
2020-40	23	1
2020-40	24	2
2020-41	0	351
2020-41	1	155
2020-41	2	221
2020-41	3	228
2020-41	4	165
2020-41	5	140
2020-41	6	121
2020-41	7	315
2020-41	8	103
2020-41	9	95
2020-41	10	153
2020-41	11	50
2020-41	12	32
2020-41	13	30
2020-41	14	145
2020-41	15	17
2020-41	16	7
2020-41	17	7
2020-41	18	11
2020-41	19	2
2020-41	20	8
2020-41	21	43
2020-41	22	9
2020-41	23	4
2020-41	24	10
2020-42	0	425
2020-42	1	169
2020-42	2	210
2020-42	3	231
2020-42	4	167
2020-42	5	169
2020-42	6	126
2020-42	7	379
2020-42	8	119
2020-42	9	84
2020-42	10	152
2020-42	11	46
2020-42	12	49
2020-42	13	40
2020-42	14	154
2020-42	15	19
2020-42	16	23
2020-42	17	16
2020-42	18	8
2020-42	19	9
2020-42	20	7
2020-42	21	20
2020-42	22	5
2020-42	23	5
2020-43	0	535
2020-43	1	217
2020-43	2	246
2020-43	3	283
2020-43	4	218
2020-43	5	176
2020-43	6	145
2020-43	7	414
2020-43	8	126
2020-43	9	114
2020-43	10	166
2020-43	11	77
2020-43	12	47
2020-43	13	48
2020-43	14	132
2020-43	15	34
2020-43	16	24
2020-43	17	15
2020-43	18	6
2020-43	19	8
2020-43	20	9
2020-43	21	48
2020-43	22	12
2020-43	23	9
2020-43	24	7
2020-44	0	565
2020-44	1	183
2020-44	2	284
2020-44	3	270
2020-44	4	184
2020-44	5	183
2020-44	6	162
2020-44	7	334
2020-44	8	133
2020-44	9	132
2020-44	10	144
2020-44	11	58
2020-44	12	41
2020-44	13	57
2020-44	14	143
2020-44	15	22
2020-44	16	17
2020-44	17	12
2020-44	18	9
2020-44	19	9
2020-44	20	8
2020-44	21	29
2020-44	22	6
2020-44	23	2
2020-44	24	5
2020-45	0	560
2020-45	1	218
2020-45	2	286
2020-45	3	277
2020-45	4	223
2020-45	5	173
2020-45	6	213
2020-45	7	413
2020-45	8	155
2020-45	9	126
2020-45	10	198
2020-45	11	74
2020-45	12	66
2020-45	13	56
2020-45	14	169
2020-45	15	23
2020-45	16	9
2020-45	17	19
2020-45	18	13
2020-45	19	12
2020-45	20	8
2020-45	21	42
2020-45	22	5
2020-45	23	5
2020-45	24	2
2020-46	0	620
2020-46	1	220
2020-46	2	276
2020-46	3	292
2020-46	4	222
2020-46	5	187
2020-46	6	164
2020-46	7	381
2020-46	8	127
2020-46	9	96
2020-46	10	142
2020-46	11	78
2020-46	12	52
2020-46	13	41
2020-46	14	110
2020-46	15	17
2020-46	16	11
2020-46	17	13
2020-46	18	15
2020-46	19	7
2020-46	20	13
2020-46	21	29
2020-46	22	5
2020-46	23	4
2020-46	24	5
2020-47	0	561
2020-47	1	159
2020-47	2	221
2020-47	3	207
2020-47	4	160
2020-47	5	159
2020-47	6	118
2020-47	7	282
2020-47	8	79
2020-47	9	77
2020-47	10	107
2020-47	11	45
2020-47	12	37
2020-47	13	17
2020-47	14	97
2020-47	15	16
2020-47	16	12
2020-47	17	8
2020-47	18	10
2020-47	19	7
2020-47	20	5
2020-47	21	26
2020-47	22	4
2020-47	23	2
2020-47	24	2
2020-48	0	447
2020-48	1	149
2020-48	2	161
2020-48	3	153
2020-48	4	125
2020-48	5	124
2020-48	6	93
2020-48	7	199
2020-48	8	70
2020-48	9	67
2020-48	10	78
2020-48	11	29
2020-48	12	34
2020-48	13	31
2020-48	14	63
2020-48	15	13
2020-48	16	7
2020-48	17	8
2020-48	18	7
2020-48	19	3
2020-48	20	4
2020-48	21	16
2020-48	22	4
2020-48	23	4
2020-48	24	4
2020-49	0	451
2020-49	1	168
2020-49	2	206
2020-49	3	187
2020-49	4	135
2020-49	5	118
2020-49	6	126
2020-49	7	204
2020-49	8	73
2020-49	9	76
2020-49	10	85
2020-49	11	53
2020-49	12	39
2020-49	13	39
2020-49	14	70
2020-49	15	16
2020-49	16	12
2020-49	17	10
2020-49	18	13
2020-49	19	5
2020-49	20	8
2020-49	21	23
2020-49	22	3
2020-49	23	1
2020-49	24	2
2020-50	0	444
2020-50	1	161
2020-50	2	178
2020-50	3	209
2020-50	4	155
2020-50	5	144
2020-50	6	114
2020-50	7	252
2020-50	8	113
2020-50	9	87
2020-50	10	121
2020-50	11	52
2020-50	12	42
2020-50	13	26
2020-50	14	87
2020-50	15	18
2020-50	16	10
2020-50	17	7
2020-50	18	7
2020-50	19	5
2020-50	20	8
2020-50	21	32
2020-50	22	5
2020-50	23	6
2020-50	24	5
2020-51	0	485
2020-51	1	182
2020-51	2	205
2020-51	3	184
2020-51	4	161
2020-51	5	184
2020-51	6	133
2020-51	7	281
2020-51	8	102
2020-51	9	98
2020-51	10	157
2020-51	11	62
2020-51	12	52
2020-51	13	49
2020-51	14	118
2020-51	15	25
2020-51	16	15
2020-51	17	14
2020-51	18	9
2020-51	19	13
2020-51	20	3
2020-51	21	19
2020-51	22	1
2020-51	23	4
2020-51	24	1
2020-52	0	504
2020-52	1	210
2020-52	2	197
2020-52	3	214
2020-52	4	217
2020-52	5	217
2020-52	6	201
2020-52	7	347
2020-52	8	184
2020-52	9	170
2020-52	10	205
2020-52	11	107
2020-52	12	94
2020-52	13	77
2020-52	14	117
2020-52	15	37
2020-52	16	20
2020-52	17	27
2020-52	18	11
2020-52	19	5
2020-52	20	11
2020-52	21	14
2020-52	22	7
2020-52	23	3
2020-52	24	4
2020-53	0	401
2020-53	1	195
2020-53	2	186
2020-53	3	162
2020-53	4	155
2020-53	5	123
2020-53	6	173
2020-53	7	252
2020-53	8	153
2020-53	9	155
2020-53	10	127
2020-53	11	91
2020-53	12	49
2020-53	13	59
2020-53	14	64
2020-53	15	22
2020-53	16	9
2020-53	17	12
2020-53	18	8
2020-53	19	11
2020-53	20	7
2020-53	21	15
2020-53	23	5
2020-53	24	2
