# Supplementary material for: Ten months of temporal variation in the clinical journey of hospitalised patients with COVID-19: An observational cohort
Source: eLife. 2021 Nov 23;10:e70970. doi: 10.7554/eLife.70970 (PMC8791638; doi:10.7554/eLife.70970)
Supplement: Figure 1—source data 2. [file elife-70970-fig1-data2.zip › Fig_1a_means.csv]

year.epiweek.onset	mean.onset.to.admission
2020-10	9.6509253350351
2020-11	8.547588561673068
2020-12	7.609751183640576
2020-13	6.132830672976659
2020-14	4.86273302849103
2020-15	4.357925493060629
2020-16	4.157271034366007
2020-17	3.9474901688642148
2020-18	3.902951019166413
2020-19	4.010917913465427
2020-20	4.171219512195122
2020-21	3.9874626865671643
2020-22	4.362969004893964
2020-23	4.245524296675192
2020-24	4.384912959381045
2020-25	4.822147651006712
2020-26	4.148578811369509
2020-27	4.800341296928328
2020-28	4.6678832116788325
2020-29	4.868421052631579
2020-30	4.720408163265306
2020-31	5.188811188811189
2020-32	5.017964071856287
2020-33	5.232273838630807
2020-34	5.56544502617801
2020-35	5.889887640449438
2020-36	6.6291208791208796
2020-37	6.695693779904306
2020-38	6.134890730972118
2020-39	6.303921568627451
2020-40	6.297613248904043
2020-41	5.966143682906688
2020-42	5.785334346504559
2020-43	5.741655969191271
2020-44	5.445521390374331
2020-45	5.736920777279522
2020-46	5.1880396546210426
2020-47	4.946650124069479
2020-48	4.899101954569466
2020-49	5.0975035327366935
2020-50	5.433129370629371
2020-51	5.551427454047712
2020-52	6.028125
2020-53	5.697865353037767
