# Supplementary material for: Ten months of temporal variation in the clinical journey of hospitalised patients with COVID-19: An observational cohort
Source: eLife. 2021 Nov 23;10:e70970. doi: 10.7554/eLife.70970 (PMC8791638; doi:10.7554/eLife.70970)
Supplement: Figure 1—source data 3. [file elife-70970-fig1-data3.zip › Fig_1b.csv]

year.epiweek.onset	nice.agegp	mean.onset.to.admission
2020-10	40-59	9.615176151761517
2020-10	0-19	7.081081081081081
2020-10	20-39	7.87962962962963
2020-10	60-69	10.631399317406144
2020-10	70-79	10.150442477876107
2020-10	80+	8.882539682539683
2020-11	40-59	8.80414150129422
2020-11	0-19	4.791666666666667
2020-11	20-39	7.933717579250721
2020-11	60-69	9.351831298557158
2020-11	70-79	9.263655462184873
2020-11	80+	7.6379716981132075
2020-12	40-59	8.571208027788499
2020-12	0-19	3.931216931216931
2020-12	20-39	7.215007215007215
2020-12	60-69	8.487930148947099
2020-12	70-79	7.80857282026303
2020-12	80+	6.03125
2020-13	40-59	7.40268247036806
2020-13	0-19	3.481081081081081
2020-13	20-39	6.471554993678888
2020-13	60-69	7.128326180257511
2020-13	70-79	5.737240075614367
2020-13	80+	4.617951284617951
2020-14	40-59	6.242447129909365
2020-14	0-19	2.8518518518518516
2020-14	20-39	5.867469879518072
2020-14	60-69	5.656576200417536
2020-14	70-79	4.405711885762285
2020-14	80+	3.6119873817034702
2020-15	40-59	5.974271012006861
2020-15	0-19	3.5294117647058822
2020-15	20-39	5.3178947368421055
2020-15	60-69	5.146964856230032
2020-15	70-79	3.969248291571754
2020-15	80+	3.117605633802817
2020-16	40-59	5.725625539257981
2020-16	0-19	4.307017543859649
2020-16	20-39	5.177570093457944
2020-16	60-69	4.860409145607702
2020-16	70-79	3.9214046822742477
2020-16	80+	3.0565620857269113
2020-17	40-59	5.882208588957055
2020-17	0-19	4.129411764705883
2020-17	20-39	5.187279151943463
2020-17	60-69	4.310104529616725
2020-17	70-79	3.613425925925926
2020-17	80+	2.790226460071514
2020-18	40-59	5.354561101549053
2020-18	0-19	3.234042553191489
2020-18	20-39	4.964467005076142
2020-18	60-69	4.919148936170213
2020-18	70-79	3.682299546142209
2020-18	80+	2.8645669291338582
2020-19	40-59	5.480083857442348
2020-19	0-19	2.985294117647059
2020-19	20-39	5.49375
2020-19	60-69	4.717142857142857
2020-19	70-79	3.6465696465696467
2020-19	80+	2.9344978165938866
2020-20	40-59	5.971223021582734
2020-20	0-19	3.5757575757575757
2020-20	20-39	5.674603174603175
2020-20	60-69	4.651757188498403
2020-20	70-79	3.466321243523316
2020-20	80+	3.0976616231086656
2020-21	40-59	5.417197452229299
2020-21	0-19	3.18
2020-21	20-39	4.593406593406593
2020-21	60-69	5.0233463035019454
2020-21	70-79	3.7349726775956285
2020-21	80+	2.875432525951557
2020-22	40-59	6.203065134099617
2020-22	0-19	3.891891891891892
2020-22	20-39	5.25
2020-22	60-69	4.674876847290641
2020-22	70-79	3.774336283185841
2020-22	80+	2.9037433155080214
2020-23	40-59	5.424812030075188
2020-23	0-19	2.4285714285714284
2020-23	20-39	4.702127659574468
2020-23	60-69	4.959770114942529
2020-23	70-79	3.9917355371900825
2020-23	80+	3.0483383685800605
2020-24	40-59	5.347280334728033
2020-24	0-19	4.75
2020-24	20-39	4.956521739130435
2020-24	60-69	5.5212765957446805
2020-24	70-79	3.92090395480226
2020-24	80+	2.7748091603053435
2020-25	40-59	5.690721649484536
2020-25	0-19	2.5833333333333335
2020-25	20-39	4.516129032258065
2020-25	60-69	5.808383233532934
2020-25	70-79	4.6726190476190474
2020-25	80+	3.5544554455445545
2020-26	40-59	5.622950819672131
2020-26	0-19	3.5454545454545454
2020-26	20-39	4.055555555555555
2020-26	60-69	4.564285714285714
2020-26	70-79	3.1946308724832213
2020-26	80+	2.727891156462585
2020-27	40-59	5.796178343949045
2020-27	0-19	3.3846153846153846
2020-27	20-39	4.933333333333334
2020-27	60-69	5.1683168316831685
2020-27	70-79	4.927083333333333
2020-27	80+	2.830357142857143
2020-28	40-59	5.922480620155039
2020-28	0-19	4.125
2020-28	20-39	4.702702702702703
2020-28	60-69	4.892857142857143
2020-28	70-79	4.288461538461538
2020-28	80+	2.905263157894737
2020-29	40-59	5.405594405594406
2020-29	0-19	2.2857142857142856
2020-29	20-39	3.65
2020-29	60-69	5.345679012345679
2020-29	70-79	4.867647058823529
2020-29	80+	3.436619718309859
2020-30	40-59	4.845528455284553
2020-30	0-19	2.076923076923077
2020-30	20-39	4.758620689655173
2020-30	60-69	5.653333333333333
2020-30	70-79	4.776470588235294
2020-30	80+	4.011494252873563
2020-31	40-59	5.395522388059701
2020-31	0-19	4
2020-31	20-39	4.571428571428571
2020-31	60-69	6.315068493150685
2020-31	70-79	5.636363636363637
2020-31	80+	3.5806451612903225
2020-32	40-59	5.745664739884393
2020-32	0-19	3
2020-32	20-39	4.783333333333333
2020-32	60-69	5.240963855421687
2020-32	70-79	5.253731343283582
2020-32	80+	2.7586206896551726
2020-33	40-59	5.956834532374101
2020-33	0-19	2.090909090909091
2020-33	20-39	5.404255319148936
2020-33	60-69	4.611940298507463
2020-33	70-79	4.966101694915254
2020-33	80+	4.604166666666667
2020-34	40-59	6.160714285714286
2020-34	0-19	2.090909090909091
2020-34	20-39	5.159090909090909
2020-34	60-69	6.684210526315789
2020-34	70-79	5.461538461538462
2020-34	80+	4.833333333333333
2020-35	40-59	6.672131147540983
2020-35	0-19	4.4
2020-35	20-39	6.04
2020-35	60-69	6.285714285714286
2020-35	70-79	6.014925373134329
2020-35	80+	4.958333333333333
2020-36	40-59	7.170984455958549
2020-36	0-19	6.583333333333333
2020-36	20-39	5.612244897959184
2020-36	60-69	7.124031007751938
2020-36	70-79	7.4035087719298245
2020-36	80+	6.0606060606060606
2020-37	40-59	7.1768707482993195
2020-37	0-19	3.4210526315789473
2020-37	20-39	6.380530973451328
2020-37	60-69	7.358288770053476
2020-37	70-79	7.166666666666667
2020-37	80+	5.6
2020-38	40-59	6.4156626506024095
2020-38	0-19	4.393939393939394
2020-38	20-39	5.772058823529412
2020-38	60-69	6.810276679841897
2020-38	70-79	6.172043010752688
2020-38	80+	5.593406593406593
2020-39	40-59	6.7046070460704605
2020-39	0-19	4.575757575757576
2020-39	20-39	5.519685039370079
2020-39	60-69	6.953947368421052
2020-39	70-79	6.804469273743017
2020-39	80+	5.291139240506329
2020-40	40-59	6.651072124756335
2020-40	0-19	5.185185185185185
2020-40	20-39	5.094890510948905
2020-40	60-69	7.171957671957672
2020-40	70-79	6.476767676767677
2020-40	80+	5.507306889352819
2020-41	40-59	6.720136518771331
2020-41	0-19	4.254545454545455
2020-41	20-39	5.6397515527950315
2020-41	60-69	6.848970251716247
2020-41	70-79	5.897435897435898
2020-41	80+	4.905594405594406
2020-42	40-59	6.634390651085142
2020-42	0-19	3.375
2020-42	20-39	5.412087912087912
2020-42	60-69	6.730434782608696
2020-42	70-79	6.010086455331412
2020-42	80+	4.398089171974522
2020-43	40-59	6.732
2020-43	0-19	3.4339622641509435
2020-43	20-39	6.590909090909091
2020-43	60-69	7.0343580470162745
2020-43	70-79	5.401960784313726
2020-43	80+	4.277647058823529
2020-44	40-59	6.530434782608696
2020-44	0-19	2.297872340425532
2020-44	20-39	4.990243902439024
2020-44	60-69	6.258426966292135
2020-44	70-79	5.388268156424581
2020-44	80+	4.315384615384615
2020-45	40-59	6.529336734693878
2020-45	0-19	4.291666666666667
2020-45	20-39	5.493449781659389
2020-45	60-69	6.564102564102564
2020-45	70-79	5.716112531969309
2020-45	80+	4.559579439252336
2020-46	40-59	6.363384188626907
2020-46	0-19	3.3333333333333335
2020-46	20-39	5.5307262569832405
2020-46	60-69	5.797047970479705
2020-46	70-79	4.987465181058496
2020-46	80+	4.088939566704675
2020-47	40-59	6.175746924428823
2020-47	0-19	3.3846153846153846
2020-47	20-39	5.055944055944056
2020-47	60-69	5.0122850122850124
2020-47	70-79	4.680073126142596
2020-47	80+	4.186390532544379
2020-48	40-59	6.253333333333333
2020-48	0-19	3.673076923076923
2020-48	20-39	5.136363636363637
2020-48	60-69	5.420245398773006
2020-48	70-79	4.2094763092269325
2020-48	80+	3.9299610894941632
2020-49	40-59	6.349397590361446
2020-49	0-19	2.82
2020-49	20-39	5.121212121212121
2020-49	60-69	6.145251396648045
2020-49	70-79	4.8806941431670285
2020-49	80+	3.7466887417218544
2020-50	40-59	6.420783645655877
2020-50	0-19	3.2542372881355934
2020-50	20-39	6.14375
2020-50	60-69	6.576441102756892
2020-50	70-79	4.921875
2020-50	80+	4.168269230769231
2020-51	40-59	6.8202396804260985
2020-51	0-19	3.259259259259259
2020-51	20-39	5.538834951456311
2020-51	60-69	6.360294117647059
2020-51	70-79	5.291497975708502
2020-51	80+	3.923076923076923
2020-52	40-59	6.911363636363636
2020-52	0-19	2.6885245901639343
2020-52	20-39	6.152
2020-52	60-69	6.881666666666667
2020-52	70-79	5.981845688350983
2020-52	80+	4.547554347826087
2020-53	40-59	6.959881129271917
2020-53	0-19	2.9285714285714284
2020-53	20-39	5.419512195121952
2020-53	60-69	6.44988344988345
2020-53	70-79	5.434108527131783
2020-53	80+	4.208029197080292
