# Supplementary material for: Ten months of temporal variation in the clinical journey of hospitalised patients with COVID-19: An observational cohort
Source: eLife. 2021 Nov 23;10:e70970. doi: 10.7554/eLife.70970 (PMC8791638; doi:10.7554/eLife.70970)
Supplement: Figure 1—source data 4. [file elife-70970-fig1-data4.zip › Fig_1c.csv]

year.epiweek.onset	exit.code	mean.onset.to.admission
2020-10	discharge	9.88210961737332
2020-10	death	9.139303482587065
2020-11	discharge	8.767683540060341
2020-11	death	8.132340052585452
2020-12	discharge	8.004755865567533
2020-12	death	6.824659727782226
2020-13	discharge	6.581529396695274
2020-13	death	5.132042762207455
2020-14	discharge	5.316277018085576
2020-14	death	3.9036564132327336
2020-15	discharge	4.868718592964824
2020-15	death	3.4829635499207607
2020-16	discharge	4.634649381261049
2020-16	death	3.1760404949381327
2020-17	discharge	4.373503283120896
2020-17	death	3.210612244897959
2020-18	discharge	4.152618453865337
2020-18	death	3.389595375722543
2020-19	discharge	4.287433155080214
2020-19	death	3.4294975688816858
2020-20	discharge	4.4207961007311125
2020-20	death	3.553903345724907
2020-21	discharge	4.007299270072993
2020-21	death	3.6769547325102883
2020-22	discharge	4.545205479452055
2020-22	death	4.118589743589744
2020-23	discharge	4.241176470588235
2020-23	death	3.5714285714285716
2020-24	discharge	4.402157164869029
2020-24	death	4.072727272727272
2020-25	discharge	4.791071428571429
2020-25	death	4.762376237623762
2020-26	discharge	4.024390243902439
2020-26	death	4.21875
2020-27	discharge	4.492021276595745
2020-27	death	5.890909090909091
2020-28	discharge	4.570666666666667
2020-28	death	4.75
2020-29	discharge	4.6234567901234565
2020-29	death	4.984848484848484
2020-30	discharge	4.633217993079585
2020-30	death	3.8780487804878048
2020-31	discharge	5.40072202166065
2020-31	death	4.842105263157895
2020-32	discharge	5.260135135135135
2020-32	death	4.409638554216867
2020-33	discharge	5.445344129554656
2020-33	death	4.417910447761194
2020-34	discharge	5.824034334763948
2020-34	death	5.366666666666666
2020-35	discharge	5.956862745098039
2020-35	death	6.27906976744186
2020-36	discharge	6.963906581740977
2020-36	death	6.115702479338843
2020-37	discharge	6.985775248933144
2020-37	death	6.309523809523809
2020-38	discharge	6.363428571428571
2020-38	death	6.322869955156951
2020-39	discharge	6.587044534412955
2020-39	death	5.794326241134752
2020-40	discharge	6.711890243902439
2020-40	death	5.8921052631578945
2020-41	discharge	6.338801261829653
2020-41	death	5.3584905660377355
2020-42	discharge	6.165655339805825
2020-42	death	4.976190476190476
2020-43	discharge	6.196770938446014
2020-43	death	4.738244514106583
2020-44	discharge	5.826476793248945
2020-44	death	4.5186335403726705
2020-45	discharge	6.148287189113092
2020-45	death	4.861717612809316
2020-46	discharge	5.568384539147671
2020-46	death	4.216981132075472
2020-47	discharge	5.285431773236652
2020-47	death	4.329218106995885
2020-48	discharge	5.176735798016231
2020-48	death	4.360801781737194
2020-49	discharge	5.3107476635514015
2020-49	death	4.427402862985685
2020-50	discharge	5.865457294028722
2020-50	death	4.650467289719626
2020-51	discharge	5.9450980392156865
2020-51	death	4.547272727272727
2020-52	discharge	6.457881136950904
2020-52	death	5.255417956656347
2020-53	discharge	6.123579545454546
2020-53	death	4.644210526315789
