# Supplementary material for: Ten months of temporal variation in the clinical journey of hospitalised patients with COVID-19: An observational cohort
Source: eLife. 2021 Nov 23;10:e70970. doi: 10.7554/eLife.70970 (PMC8791638; doi:10.7554/eLife.70970)
Supplement: Figure 1—source data 5. [file elife-70970-fig1-data5.zip › Fig_1d.csv]

year.epiweek.onset	symp.n.common	mean.onset.to.admission
2020-10	0	4.933333333333334
2020-10	1	6.695906432748538
2020-10	2	9.14321608040201
2020-10	3	10.292436974789917
2020-10	4	11.153631284916202
2020-11	0	3.3484848484848486
2020-11	1	6.257995735607676
2020-11	2	7.602992957746479
2020-11	3	9.141419787590833
2020-11	4	9.712071778140293
2020-12	0	3.857142857142857
2020-12	1	5.521052631578947
2020-12	2	6.777197563098347
2020-12	3	8.057024364955936
2020-12	4	8.64079490063742
2020-13	0	3.0602836879432624
2020-13	1	4.072602739726028
2020-13	2	5.351200263071358
2020-13	3	6.602355460385439
2020-13	4	7.479429329794293
2020-14	0	2.831099195710456
2020-14	1	3.257495590828924
2020-14	2	4.289821546596166
2020-14	3	5.4206896551724135
2020-14	4	6.1514637250742465
2020-15	0	2.0733137829912023
2020-15	1	2.9631176061238693
2020-15	2	3.9395604395604398
2020-15	3	4.9135756676557865
2020-15	4	6.013828238719069
2020-16	0	2.1683848797250858
2020-16	1	2.9891846921797005
2020-16	2	3.9349355216881596
2020-16	3	4.639370932754881
2020-16	4	5.862268518518518
2020-17	0	2.4675324675324677
2020-17	1	2.908590308370044
2020-17	2	3.3921719109746737
2020-17	3	4.567460317460317
2020-17	4	5.9243156199677935
2020-18	0	2.1185770750988144
2020-18	1	2.84765625
2020-18	2	3.7959617428267802
2020-18	3	4.6552486187845306
2020-18	4	5.526190476190476
2020-19	0	2.1293103448275863
2020-19	1	3.2053872053872055
2020-19	2	3.7695590327169275
2020-19	3	5.00625
2020-19	4	5.483552631578948
2020-20	0	2.0809248554913293
2020-20	1	2.853909465020576
2020-20	2	3.7067395264116576
2020-20	3	5.295289855072464
2020-20	4	6.36551724137931
2020-21	0	1.7682119205298013
2020-21	1	3.4768518518518516
2020-21	2	3.79295154185022
2020-21	3	4.3087885985748215
2020-21	4	6.331797235023042
2020-22	0	2.588785046728972
2020-22	1	3.9656160458452723
2020-22	2	4.184573002754821
2020-22	3	4.698529411764706
2020-22	4	6.6
2020-23	0	2.058139534883721
2020-23	1	3.908831908831909
2020-23	2	4.078549848942598
2020-23	3	4.858156028368795
2020-23	4	5.780487804878049
2020-24	0	2.292134831460674
2020-24	1	3.955056179775281
2020-24	2	4.036065573770492
2020-24	3	5.25
2020-24	4	5.928
2020-25	0	3.0634920634920637
2020-25	1	4.347169811320755
2020-25	2	4.859375
2020-25	3	5.058252427184466
2020-25	4	6.538461538461538
2020-26	0	1.9672131147540983
2020-26	1	3.293859649122807
2020-26	2	4.341463414634147
2020-26	3	5.0353535353535355
2020-26	4	5.524390243902439
2020-27	0	1.8181818181818181
2020-27	1	4.719745222929936
2020-27	2	4.10828025477707
2020-27	3	5.360544217687075
2020-27	4	6.293478260869565
2020-28	0	2.142857142857143
2020-28	1	4.046357615894039
2020-28	2	4.645161290322581
2020-28	3	5.578571428571428
2020-28	4	5.537313432835821
2020-29	0	1.6153846153846154
2020-29	1	4.330708661417323
2020-29	2	4.623376623376624
2020-29	3	5.740458015267175
2020-29	4	6.232142857142857
2020-30	0	1.3103448275862069
2020-30	1	3.753846153846154
2020-30	2	4.736434108527132
2020-30	3	5.3059701492537314
2020-30	4	6.838235294117647
2020-31	0	3.1481481481481484
2020-31	1	4.03921568627451
2020-31	2	5.211382113821138
2020-31	3	5.782608695652174
2020-31	4	6.82258064516129
2020-32	0	2.5416666666666665
2020-32	1	4.224299065420561
2020-32	2	4.766871165644171
2020-32	3	5.271428571428571
2020-32	4	7.253731343283582
2020-33	0	3.227272727272727
2020-33	1	4.204819277108434
2020-33	2	5.169354838709677
2020-33	3	6.040322580645161
2020-33	4	5.892857142857143
2020-34	0	4.818181818181818
2020-34	1	3.7333333333333334
2020-34	2	5.403846153846154
2020-34	3	6.147540983606557
2020-34	4	7.254237288135593
2020-35	0	4.625
2020-35	1	4.663265306122449
2020-35	2	5.049180327868853
2020-35	3	6.677852348993288
2020-35	4	8.5
2020-36	0	5.146341463414634
2020-36	1	4.022388059701493
2020-36	2	6.910526315789474
2020-36	3	7.253218884120171
2020-36	4	8.253846153846155
2020-37	0	4.574468085106383
2020-37	1	4.895061728395062
2020-37	2	6.5241635687732344
2020-37	3	7.264623955431754
2020-37	4	7.8173076923076925
2020-38	0	3.557377049180328
2020-38	1	4.358870967741935
2020-38	2	6.019047619047619
2020-38	3	6.711751662971175
2020-38	4	7.619047619047619
2020-39	0	4.0144927536231885
2020-39	1	4.525
2020-39	2	5.987684729064039
2020-39	3	7.4038054968287526
2020-39	4	7.178807947019868
2020-40	0	4.036585365853658
2020-40	1	4.898172323759791
2020-40	2	6.015325670498084
2020-40	3	6.676991150442478
2020-40	4	7.873711340206185
2020-41	0	4.105263157894737
2020-41	1	4.238213399503722
2020-41	2	5.815905743740795
2020-41	3	6.599732262382865
2020-41	4	7.087682672233821
2020-42	0	2.75177304964539
2020-42	1	4.533477321814255
2020-42	2	5.480905233380481
2020-42	3	6.5182926829268295
2020-42	4	7.025948103792415
2020-43	0	3.869565217391304
2020-43	1	4.454697986577181
2020-43	2	5.314217443249701
2020-43	3	6.380597014925373
2020-43	4	7.157534246575342
2020-44	0	3.3493150684931505
2020-44	1	4.106623586429725
2020-44	2	4.887587822014051
2020-44	3	6.370748299319728
2020-44	4	7.065173116089613
2020-45	0	3.1578947368421053
2020-45	1	4.293846153846154
2020-45	2	5.690423162583519
2020-45	3	6.403100775193798
2020-45	4	7.097391304347826
2020-46	0	3.08675799086758
2020-46	1	4.282334384858044
2020-46	2	4.974712643678161
2020-46	3	5.6957470010905125
2020-46	4	6.737166324435318
2020-47	0	2.8322981366459627
2020-47	1	4.008650519031142
2020-47	2	4.899860917941585
2020-47	3	5.496087636932708
2020-47	4	6.707165109034268
2020-48	0	3.287581699346405
2020-48	1	3.5470852017937218
2020-48	2	4.801381692573402
2020-48	3	5.858350951374208
2020-48	4	6.768595041322314
2020-49	0	2.5369127516778525
2020-49	1	4.051124744376278
2020-49	2	4.925686591276252
2020-49	3	5.91726618705036
2020-49	4	6.851612903225806
2020-50	0	2.25
2020-50	1	3.974630021141649
2020-50	2	5.3850658857979505
2020-50	3	6.49016393442623
2020-50	4	7.05524861878453
2020-51	0	2.7583892617449663
2020-51	1	3.5290806754221387
2020-51	2	5.32034632034632
2020-51	3	6.7683089214380825
2020-51	4	7.269141531322505
2020-52	0	2.6077348066298343
2020-52	1	3.9225908372827805
2020-52	2	5.930989583333333
2020-52	3	6.996910401647786
2020-52	4	7.706336939721793
2020-53	0	3.3947368421052633
2020-53	1	3.6524520255863537
2020-53	2	5.859133126934984
2020-53	3	6.481944444444444
2020-53	4	7.124721603563474
