# Supplementary material for: Ten months of temporal variation in the clinical journey of hospitalised patients with COVID-19: An observational cohort
Source: eLife. 2021 Nov 23;10:e70970. doi: 10.7554/eLife.70970 (PMC8791638; doi:10.7554/eLife.70970)
Supplement: Figure 2—source data 1. [file elife-70970-fig2-data1.zip › Fig_2a.csv]

year.epiweek.start	nice.agegp	prop.ICU
2020-10	40-59	0.33884297520661155
2020-10	0-19	0
2020-10	20-39	0.14545454545454545
2020-10	60-69	0.43209876543209874
2020-10	70-79	0.33636363636363636
2020-10	80+	0.1702127659574468
2020-11	40-59	0.4048913043478261
2020-11	0-19	0.04938271604938271
2020-11	20-39	0.18705035971223022
2020-11	60-69	0.4154929577464789
2020-11	70-79	0.36578947368421055
2020-11	80+	0.07724425887265135
2020-12	40-59	0.3932384341637011
2020-12	0-19	0.0736196319018405
2020-12	20-39	0.264
2020-12	60-69	0.39491150442477874
2020-12	70-79	0.27520435967302453
2020-12	80+	0.07297687861271676
2020-13	40-59	0.373046875
2020-13	0-19	0.09313725490196079
2020-13	20-39	0.26639344262295084
2020-13	60-69	0.3762135922330097
2020-13	70-79	0.2254681647940075
2020-13	80+	0.05424898087174663
2020-14	40-59	0.32
2020-14	0-19	0.12658227848101267
2020-14	20-39	0.2491544532130778
2020-14	60-69	0.3228346456692913
2020-14	70-79	0.1752998909487459
2020-14	80+	0.03614723385497024
2020-15	40-59	0.2770404777704048
2020-15	0-19	0.15753424657534246
2020-15	20-39	0.21571428571428572
2020-15	60-69	0.2936936936936937
2020-15	70-79	0.13880918220946914
2020-15	80+	0.03304017114333254
2020-16	40-59	0.29084287200832465
2020-16	0-19	0.1619047619047619
2020-16	20-39	0.20643939393939395
2020-16	60-69	0.25091174325309995
2020-16	70-79	0.1054921152800435
2020-16	80+	0.023367477592829707
2020-17	40-59	0.27880184331797236
2020-17	0-19	0.24752475247524752
2020-17	20-39	0.20855614973262032
2020-17	60-69	0.23061013443640124
2020-17	70-79	0.11324786324786325
2020-17	80+	0.022017614091273018
2020-18	40-59	0.2692307692307692
2020-18	0-19	0.3173076923076923
2020-18	20-39	0.20588235294117646
2020-18	60-69	0.22783083219645292
2020-18	70-79	0.1253507951356408
2020-18	80+	0.029866666666666666
2020-19	40-59	0.29098966026587886
2020-19	0-19	0.3368421052631579
2020-19	20-39	0.22380952380952382
2020-19	60-69	0.22462203023758098
2020-19	70-79	0.09598853868194843
2020-19	80+	0.023504273504273504
2020-20	40-59	0.32967032967032966
2020-20	0-19	0.23076923076923078
2020-20	20-39	0.2692307692307692
2020-20	60-69	0.2606741573033708
2020-20	70-79	0.13490725126475547
2020-20	80+	0.03529411764705882
2020-21	40-59	0.32558139534883723
2020-21	0-19	0.15517241379310345
2020-21	20-39	0.24087591240875914
2020-21	60-69	0.2894736842105263
2020-21	70-79	0.12357414448669202
2020-21	80+	0.03502824858757062
2020-22	40-59	0.40668523676880225
2020-22	0-19	0.16666666666666666
2020-22	20-39	0.2764227642276423
2020-22	60-69	0.3614864864864865
2020-22	70-79	0.21374045801526717
2020-22	80+	0.04146730462519936
2020-23	40-59	0.44376899696048633
2020-23	0-19	0.3055555555555556
2020-23	20-39	0.43548387096774194
2020-23	60-69	0.40585774058577406
2020-23	70-79	0.21153846153846154
2020-23	80+	0.05950095969289827
2020-24	40-59	0.4857142857142857
2020-24	0-19	0.34782608695652173
2020-24	20-39	0.39603960396039606
2020-24	60-69	0.4238095238095238
2020-24	70-79	0.22672064777327935
2020-24	80+	0.07035175879396985
2020-25	40-59	0.47265625
2020-25	0-19	0.42857142857142855
2020-25	20-39	0.3090909090909091
2020-25	60-69	0.44607843137254904
2020-25	70-79	0.28440366972477066
2020-25	80+	0.09634551495016612
2020-26	40-59	0.43119266055045874
2020-26	0-19	0.3103448275862069
2020-26	20-39	0.3220338983050847
2020-26	60-69	0.49206349206349204
2020-26	70-79	0.2824074074074074
2020-26	80+	0.1
2020-27	40-59	0.4322916666666667
2020-27	0-19	0.19047619047619047
2020-27	20-39	0.3804347826086957
2020-27	60-69	0.5374149659863946
2020-27	70-79	0.302158273381295
2020-27	80+	0.13953488372093023
2020-28	40-59	0.5207100591715976
2020-28	0-19	0.2777777777777778
2020-28	20-39	0.36666666666666664
2020-28	60-69	0.5263157894736842
2020-28	70-79	0.31690140845070425
2020-28	80+	0.16778523489932887
2020-29	40-59	0.3930635838150289
2020-29	0-19	0.1
2020-29	20-39	0.3108108108108108
2020-29	60-69	0.44144144144144143
2020-29	70-79	0.3469387755102041
2020-29	80+	0.18584070796460178
2020-30	40-59	0.4342105263157895
2020-30	0-19	0.45
2020-30	20-39	0.29577464788732394
2020-30	60-69	0.5061728395061729
2020-30	70-79	0.3258426966292135
2020-30	80+	0.14953271028037382
2020-31	40-59	0.4513888888888889
2020-31	0-19	0.25
2020-31	20-39	0.35714285714285715
2020-31	60-69	0.38461538461538464
2020-31	70-79	0.4125
2020-31	80+	0.15841584158415842
2020-32	40-59	0.3841059602649007
2020-32	0-19	0.21052631578947367
2020-32	20-39	0.4482758620689655
2020-32	60-69	0.48
2020-32	70-79	0.425
2020-32	80+	0.25
2020-33	40-59	0.4305555555555556
2020-33	0-19	0.35714285714285715
2020-33	20-39	0.3
2020-33	60-69	0.5476190476190477
2020-33	70-79	0.40963855421686746
2020-33	80+	0.06666666666666667
2020-34	40-59	0.4968944099378882
2020-34	0-19	0.25
2020-34	20-39	0.26666666666666666
2020-34	60-69	0.49295774647887325
2020-34	70-79	0.4444444444444444
2020-34	80+	0.18032786885245902
2020-35	40-59	0.44
2020-35	0-19	0.42857142857142855
2020-35	20-39	0.25757575757575757
2020-35	60-69	0.45569620253164556
2020-35	70-79	0.3333333333333333
2020-35	80+	0.17204301075268819
2020-36	40-59	0.5285714285714286
2020-36	0-19	0.36363636363636365
2020-36	20-39	0.2608695652173913
2020-36	60-69	0.4523809523809524
2020-36	70-79	0.3333333333333333
2020-36	80+	0.13709677419354838
2020-37	40-59	0.375
2020-37	0-19	0.058823529411764705
2020-37	20-39	0.20618556701030927
2020-37	60-69	0.3383458646616541
2020-37	70-79	0.30128205128205127
2020-37	80+	0.0989010989010989
2020-38	40-59	0.3056379821958457
2020-38	0-19	0.10714285714285714
2020-38	20-39	0.2556390977443609
2020-38	60-69	0.2830188679245283
2020-38	70-79	0.26587301587301587
2020-38	80+	0.0851063829787234
2020-39	40-59	0.31197771587743733
2020-39	0-19	0.1935483870967742
2020-39	20-39	0.18857142857142858
2020-39	60-69	0.33783783783783783
2020-39	70-79	0.2418478260869565
2020-39	80+	0.0821917808219178
2020-40	40-59	0.2947845804988662
2020-40	0-19	0.12195121951219512
2020-40	20-39	0.25
2020-40	60-69	0.3274336283185841
2020-40	70-79	0.20043572984749455
2020-40	80+	0.07480314960629922
2020-41	40-59	0.279467680608365
2020-41	0-19	0.09433962264150944
2020-41	20-39	0.2826086956521739
2020-41	60-69	0.3357664233576642
2020-41	70-79	0.2059800664451827
2020-41	80+	0.06060606060606061
2020-42	40-59	0.283987915407855
2020-42	0-19	0.125
2020-42	20-39	0.13679245283018868
2020-42	60-69	0.273972602739726
2020-42	70-79	0.19492656875834447
2020-42	80+	0.05174488567990373
2020-43	40-59	0.27445255474452557
2020-43	0-19	0.10344827586206896
2020-43	20-39	0.15422885572139303
2020-43	60-69	0.273972602739726
2020-43	70-79	0.19577960140679954
2020-43	80+	0.0625
2020-44	40-59	0.28641975308641976
2020-44	0-19	0.1694915254237288
2020-44	20-39	0.1724137931034483
2020-44	60-69	0.27450980392156865
2020-44	70-79	0.18029115341545351
2020-44	80+	0.06330275229357799
2020-45	40-59	0.27141133896260555
2020-45	0-19	0.21568627450980393
2020-45	20-39	0.1951219512195122
2020-45	60-69	0.3104
2020-45	70-79	0.1776536312849162
2020-45	80+	0.04766355140186916
2020-46	40-59	0.2690951821386604
2020-46	0-19	0.15555555555555556
2020-46	20-39	0.213768115942029
2020-46	60-69	0.2843273231622746
2020-46	70-79	0.17740232312565998
2020-46	80+	0.06501283147989735
2020-47	40-59	0.20930232558139536
2020-47	0-19	0.15492957746478872
2020-47	20-39	0.17289719626168223
2020-47	60-69	0.27060653188180406
2020-47	70-79	0.15990453460620524
2020-47	80+	0.05187319884726225
2020-48	40-59	0.2736156351791531
2020-48	0-19	0.1891891891891892
2020-48	20-39	0.2127659574468085
2020-48	60-69	0.2838709677419355
2020-48	70-79	0.1819645732689211
2020-48	80+	0.05430932703659976
2020-49	40-59	0.30874785591766724
2020-49	0-19	0.3492063492063492
2020-49	20-39	0.16883116883116883
2020-49	60-69	0.31343283582089554
2020-49	70-79	0.15724381625441697
2020-49	80+	0.05136612021857923
2020-50	40-59	0.2972508591065292
2020-50	0-19	0.18032786885245902
2020-50	20-39	0.20606060606060606
2020-50	60-69	0.3475
2020-50	70-79	0.1875
2020-50	80+	0.06419753086419754
2020-51	40-59	0.3434190620272315
2020-51	0-19	0.2222222222222222
2020-51	20-39	0.25806451612903225
2020-51	60-69	0.33557046979865773
2020-51	70-79	0.18688524590163935
2020-51	80+	0.0753045404208195
2020-52	40-59	0.35190217391304346
2020-52	0-19	0.2878787878787879
2020-52	20-39	0.22488038277511962
2020-52	60-69	0.37398373983739835
2020-52	70-79	0.20905923344947736
2020-52	80+	0.10048426150121065
2020-53	40-59	0.3158660844250364
2020-53	0-19	0.2033898305084746
2020-53	20-39	0.23555555555555555
2020-53	60-69	0.33636363636363636
2020-53	70-79	0.1926605504587156
2020-53	80+	0.10212765957446808
2020-10	NA	0.2857142857142857
2020-11	NA	0.28969957081545067
2020-12	NA	0.2776564774381368
2020-13	NA	0.24793593130779393
2020-14	NA	0.2030922754712332
2020-15	NA	0.1688094332445797
2020-16	NA	0.14681161044491764
2020-17	NA	0.1373313343328336
2020-18	NA	0.13995620147322319
2020-19	NA	0.13684800897363994
2020-20	NA	0.16520566419420094
2020-21	NA	0.16145181476846057
2020-22	NA	0.2221627408993576
2020-23	NA	0.26239799121155055
2020-24	NA	0.2959940652818991
2020-25	NA	0.324114088159032
2020-26	NA	0.31973434535104367
2020-27	NA	0.34950248756218905
2020-28	NA	0.3723849372384937
2020-29	NA	0.3312202852614897
2020-30	NA	0.3304498269896194
2020-31	NA	0.3453815261044177
2020-32	NA	0.3754646840148699
2020-33	NA	0.3556910569105691
2020-34	NA	0.38311688311688313
2020-35	NA	0.30985915492957744
2020-36	NA	0.3169877408056042
2020-37	NA	0.25357142857142856
2020-38	NA	0.233201581027668
2020-39	NA	0.23191094619666047
2020-40	NA	0.21033776867963153
2020-41	NA	0.20219006648416113
2020-42	NA	0.1821743388834476
2020-43	NA	0.1799126637554585
2020-44	NA	0.18401937046004843
2020-45	NA	0.18437249130318437
2020-46	NA	0.18570375829034635
2020-47	NA	0.15958923119622537
2020-48	NA	0.18271954674220964
2020-49	NA	0.18326545723805998
2020-50	NA	0.19977081741787625
2020-51	NA	0.21678082191780823
2020-52	NA	0.24545142464812908
2020-53	NA	0.22855001873360808
