# Supplementary material for: Ten months of temporal variation in the clinical journey of hospitalised patients with COVID-19: An observational cohort
Source: eLife. 2021 Nov 23;10:e70970. doi: 10.7554/eLife.70970 (PMC8791638; doi:10.7554/eLife.70970)
Supplement: Figure 2—source data 2. [file elife-70970-fig2-data2.zip › Fig_2b.csv]

year.epiweek.start	nice.agegp	start.to.ICU
2020-10	40-59	2.1470588235294117
2020-10	20-39	1.875
2020-10	60-69	1.7878787878787878
2020-10	70-79	2.75
2020-10	80+	3.130434782608696
2020-11	40-59	2.157142857142857
2020-11	0-19	0.25
2020-11	20-39	2.4
2020-11	60-69	2.3142857142857145
2020-11	70-79	2.3801652892561984
2020-11	80+	2.4
2020-12	40-59	1.9237875288683604
2020-12	0-19	1.9090909090909092
2020-12	20-39	2.130434782608696
2020-12	60-69	1.9827586206896552
2020-12	70-79	2.0034246575342465
2020-12	80+	1.936842105263158
2020-13	40-59	1.7292340884573894
2020-13	0-19	1
2020-13	20-39	1.303191489361702
2020-13	60-69	1.9266666666666667
2020-13	70-79	1.773747841105354
2020-13	80+	1.8580246913580247
2020-14	40-59	1.534081104400345
2020-14	0-19	0.5
2020-14	20-39	1.3953488372093024
2020-14	60-69	1.6652078774617067
2020-14	70-79	1.644904458598726
2020-14	80+	2.3096774193548386
2020-15	40-59	1.487116564417178
2020-15	0-19	0.6521739130434783
2020-15	20-39	1.510204081632653
2020-15	60-69	1.832
2020-15	70-79	1.5683646112600536
2020-15	80+	1.6940298507462686
2020-16	40-59	1.6144144144144144
2020-16	0-19	0.8823529411764706
2020-16	20-39	1.3333333333333333
2020-16	60-69	1.7027027027027026
2020-16	70-79	2.0802139037433154
2020-16	80+	2.4166666666666665
2020-17	40-59	1.5325779036827196
2020-17	0-19	0.68
2020-17	20-39	1.381578947368421
2020-17	60-69	1.8461538461538463
2020-17	70-79	2.033112582781457
2020-17	80+	2.1132075471698113
2020-18	40-59	1.5125
2020-18	0-19	0.8484848484848485
2020-18	20-39	1.253968253968254
2020-18	60-69	1.2654320987654322
2020-18	70-79	1.7578125
2020-18	80+	2.272727272727273
2020-19	40-59	1.3419689119170986
2020-19	0-19	0.41935483870967744
2020-19	20-39	0.9565217391304348
2020-19	60-69	1.4653465346534653
2020-19	70-79	1.476923076923077
2020-19	80+	3.484848484848485
2020-20	40-59	1.3448275862068966
2020-20	0-19	0.5294117647058824
2020-20	20-39	1.3333333333333333
2020-20	60-69	1.2844036697247707
2020-20	70-79	1.974025974025974
2020-20	80+	2.324324324324324
2020-21	40-59	1.0588235294117647
2020-21	0-19	0.1111111111111111
2020-21	20-39	1.125
2020-21	60-69	1.5918367346938775
2020-21	70-79	2.046875
2020-21	80+	2.107142857142857
2020-22	40-59	1.0689655172413792
2020-22	0-19	0.2222222222222222
2020-22	20-39	1.3529411764705883
2020-22	60-69	1.490566037735849
2020-22	70-79	1.6951219512195121
2020-22	80+	3.68
2020-23	40-59	0.9375
2020-23	0-19	0.5454545454545454
2020-23	20-39	0.7547169811320755
2020-23	60-69	0.9473684210526315
2020-23	70-79	1.3650793650793651
2020-23	80+	1.903225806451613
2020-24	40-59	0.6824324324324325
2020-24	0-19	0.375
2020-24	20-39	1.435897435897436
2020-24	60-69	0.7471264367816092
2020-24	70-79	0.7818181818181819
2020-24	80+	1.2692307692307692
2020-25	40-59	0.8571428571428571
2020-25	0-19	0.25
2020-25	20-39	1.8387096774193548
2020-25	60-69	1.0568181818181819
2020-25	70-79	1.3548387096774193
2020-25	80+	1.7586206896551724
2020-26	40-59	1.4574468085106382
2020-26	0-19	1.1111111111111112
2020-26	20-39	1.6578947368421053
2020-26	60-69	0.8913043478260869
2020-26	70-79	0.8620689655172413
2020-26	80+	1.625
2020-27	40-59	1.3902439024390243
2020-27	0-19	0.75
2020-27	20-39	0.9142857142857143
2020-27	60-69	0.8831168831168831
2020-27	70-79	0.5952380952380952
2020-27	80+	0.9047619047619048
2020-28	40-59	1.1111111111111112
2020-28	0-19	0
2020-28	20-39	1.6666666666666667
2020-28	60-69	1.0344827586206897
2020-28	70-79	0.8888888888888888
2020-28	80+	0.4583333333333333
2020-29	40-59	1.0461538461538462
2020-29	0-19	2
2020-29	20-39	1.391304347826087
2020-29	60-69	0.875
2020-29	70-79	1
2020-29	80+	1.4285714285714286
2020-30	40-59	0.9846153846153847
2020-30	0-19	0.5555555555555556
2020-30	20-39	1.4
2020-30	60-69	1.3658536585365855
2020-30	70-79	1.103448275862069
2020-30	80+	0.875
2020-31	40-59	1.8125
2020-31	0-19	0
2020-31	20-39	1.7
2020-31	60-69	1.1724137931034482
2020-31	70-79	0.8666666666666667
2020-31	80+	2.25
2020-32	40-59	1.1818181818181819
2020-32	0-19	0
2020-32	20-39	1.6538461538461537
2020-32	60-69	1.9333333333333333
2020-32	70-79	1.3125
2020-32	80+	1.1363636363636365
2020-33	40-59	1.3114754098360655
2020-33	0-19	0.8
2020-33	20-39	1.1
2020-33	60-69	1.608695652173913
2020-33	70-79	1.5294117647058822
2020-33	80+	1
2020-34	40-59	1.2820512820512822
2020-34	0-19	1
2020-34	20-39	1.3333333333333333
2020-34	60-69	1.2857142857142858
2020-34	70-79	1.9666666666666666
2020-34	80+	1.8181818181818181
2020-35	40-59	1.2641509433962264
2020-35	0-19	0
2020-35	20-39	1.2352941176470589
2020-35	60-69	1.6470588235294117
2020-35	70-79	1.565217391304348
2020-35	80+	3.2
2020-36	40-59	0.9178082191780822
2020-36	0-19	1.75
2020-36	20-39	0.5294117647058824
2020-36	60-69	1.1081081081081081
2020-36	70-79	2.466666666666667
2020-36	80+	1.2941176470588236
2020-37	40-59	1.4625
2020-37	0-19	4
2020-37	20-39	0.6
2020-37	60-69	0.6190476190476191
2020-37	70-79	1.9285714285714286
2020-37	80+	1.7647058823529411
2020-38	40-59	1.5816326530612246
2020-38	0-19	2.3333333333333335
2020-38	20-39	0.8064516129032258
2020-38	60-69	1.2982456140350878
2020-38	70-79	1.4516129032258065
2020-38	80+	0.6521739130434783
2020-39	40-59	1.926605504587156
2020-39	0-19	1
2020-39	20-39	0.78125
2020-39	60-69	1.2142857142857142
2020-39	70-79	1.8588235294117648
2020-39	80+	1.7142857142857142
2020-40	40-59	1.0078125
2020-40	0-19	0.2
2020-40	20-39	1.2
2020-40	60-69	1.4150943396226414
2020-40	70-79	1.9036144578313252
2020-40	80+	1.2857142857142858
2020-41	40-59	1.1111111111111112
2020-41	0-19	0.4
2020-41	20-39	1.4285714285714286
2020-41	60-69	1.5303030303030303
2020-41	70-79	1.8620689655172413
2020-41	80+	2.1555555555555554
2020-42	40-59	1.469945355191257
2020-42	0-19	0.2222222222222222
2020-42	20-39	1.3214285714285714
2020-42	60-69	1.537313432835821
2020-42	70-79	1.9154929577464788
2020-42	80+	1.9
2020-43	40-59	1.3715846994535519
2020-43	0-19	1.1666666666666667
2020-43	20-39	1.7142857142857142
2020-43	60-69	1.875
2020-43	70-79	2.392638036809816
2020-43	80+	2
2020-44	40-59	1.5412844036697249
2020-44	0-19	1.5714285714285714
2020-44	20-39	0.6857142857142857
2020-44	60-69	1.6335403726708075
2020-44	70-79	2.2684563758389262
2020-44	80+	2.375
2020-45	40-59	1.383495145631068
2020-45	0-19	0.7
2020-45	20-39	1.302325581395349
2020-45	60-69	1.8315217391304348
2020-45	70-79	1.7583892617449663
2020-45	80+	1.8604651162790697
2020-46	40-59	1.588235294117647
2020-46	0-19	1.4285714285714286
2020-46	20-39	1.3018867924528301
2020-46	60-69	1.4145077720207253
2020-46	70-79	1.664516129032258
2020-46	80+	1.2181818181818183
2020-47	40-59	1.2483660130718954
2020-47	0-19	1.7
2020-47	20-39	1.393939393939394
2020-47	60-69	1.6746987951807228
2020-47	70-79	1.8095238095238095
2020-47	80+	1.6363636363636365
2020-48	40-59	1.125
2020-48	0-19	1.1538461538461537
2020-48	20-39	0.9714285714285714
2020-48	60-69	1.3658536585365855
2020-48	70-79	1.7040816326530612
2020-48	80+	0.7931034482758621
2020-49	40-59	1.1481481481481481
2020-49	0-19	0.3157894736842105
2020-49	20-39	0.68
2020-49	60-69	1.3361344537815125
2020-49	70-79	1.45
2020-49	80+	1.5151515151515151
2020-50	40-59	1.2903225806451613
2020-50	0-19	0.9090909090909091
2020-50	20-39	0.75
2020-50	60-69	1.5403225806451613
2020-50	70-79	1.3655913978494623
2020-50	80+	2.64
2020-51	40-59	1.2849740932642486
2020-51	0-19	0.25
2020-51	20-39	1.1111111111111112
2020-51	60-69	1.8359375
2020-51	70-79	1.7040816326530612
2020-51	80+	0.78125
2020-52	40-59	1.5198019801980198
2020-52	0-19	0.8125
2020-52	20-39	1.25
2020-52	60-69	1.4105960264900663
2020-52	70-79	2.817073170731707
2020-52	80+	1.4761904761904763
2020-53	40-59	1.3630952380952381
2020-53	0-19	0.7777777777777778
2020-53	20-39	1.542857142857143
2020-53	60-69	1.865546218487395
2020-53	70-79	2.2650602409638556
2020-53	80+	1.696969696969697
2020-10	NA	2.269503546099291
2020-11	NA	2.2796780684104627
2020-12	NA	1.909398242055443
2020-13	NA	1.7092662762659319
2020-14	NA	1.5959564541213063
2020-15	NA	1.6115510013972985
2020-16	NA	1.7153965785381027
2020-17	NA	1.6939704209328783
2020-18	NA	1.4970845481049562
2020-19	NA	1.4549266247379455
2020-20	NA	1.4690831556503199
2020-21	NA	1.4350132625994696
2020-22	NA	1.4583333333333333
2020-23	NA	1.0244498777506112
2020-24	NA	0.8601036269430051
2020-25	NA	1.0762942779291553
2020-26	NA	1.1591591591591592
2020-27	NA	0.9963636363636363
2020-28	NA	1.038910505836576
2020-29	NA	1.0492610837438423
2020-30	NA	1.0793650793650793
2020-31	NA	1.4850299401197604
2020-32	NA	1.3917525773195876
2020-33	NA	1.369942196531792
2020-34	NA	1.4104046242774566
2020-35	NA	1.5714285714285714
2020-36	NA	1.2359550561797752
2020-37	NA	1.3300492610837438
2020-38	NA	1.341726618705036
2020-39	NA	1.5773480662983426
2020-40	NA	1.3392857142857142
2020-41	NA	1.5272727272727273
2020-42	NA	1.6178107606679035
2020-43	NA	1.8638655462184874
2020-44	NA	1.7599364069952306
2020-45	NA	1.6163522012578617
2020-46	NA	1.5043103448275863
2020-47	NA	1.5599250936329587
2020-48	NA	1.3036876355748372
2020-49	NA	1.219954648526077
2020-50	NA	1.411764705882353
2020-51	NA	1.4333333333333333
2020-52	NA	1.6466165413533835
2020-53	NA	1.6844444444444444
