# Supplementary material for: Ten months of temporal variation in the clinical journey of hospitalised patients with COVID-19: An observational cohort
Source: eLife. 2021 Nov 23;10:e70970. doi: 10.7554/eLife.70970 (PMC8791638; doi:10.7554/eLife.70970)
Supplement: Figure 3—source data 1. [file elife-70970-fig3-data1.zip › Fig_3a.csv]

year.epiweek.start	ICU.ever	cfr	count	nice.ICU	lower.ci	upper.ci
2020-10	FALSE	0.26229508196721313	305	No ICU/HDU admission	0.21292741940948012	0.31166274452494613
2020-10	TRUE	0.5851063829787234	94	ICU/HDU admission	0.48550211702832663	0.6847106489291201
2020-11	FALSE	0.30377358490566037	1060	No ICU/HDU admission	0.2760880199497391	0.33145914986158165
2020-11	TRUE	0.5133531157270029	337	ICU/HDU admission	0.4599881548173271	0.5667180766366787
2020-12	FALSE	0.3012383900928793	3230	No ICU/HDU admission	0.2854159125650228	0.31706086762073576
2020-12	TRUE	0.45268817204301076	930	ICU/HDU admission	0.4206968942038551	0.48467944988216644
2020-13	FALSE	0.3205245901639344	7625	No ICU/HDU admission	0.31004959825318634	0.3309995820746825
2020-13	TRUE	0.4752128192288433	1997	ICU/HDU admission	0.453309863689605	0.49711577476808155
2020-14	FALSE	0.30717686475048495	11342	No ICU/HDU admission	0.29868668876721305	0.31566704073375684
2020-14	TRUE	0.47570332480818417	2346	ICU/HDU admission	0.45549414384947706	0.4959125057668913
2020-15	FALSE	0.3229122954259337	9532	No ICU/HDU admission	0.31352525238599765	0.33229933846586973
2020-15	TRUE	0.47929354445797806	1642	ICU/HDU admission	0.4551296591495562	0.5034574297663998
2020-16	FALSE	0.3177512985029025	6546	No ICU/HDU admission	0.30647197386015557	0.32903062314564946
2020-16	TRUE	0.42515592515592515	962	ICU/HDU admission	0.39391544624189573	0.4563964040699546
2020-17	FALSE	0.3204408400914951	4809	No ICU/HDU admission	0.30725170705187327	0.3336299731311169
2020-17	TRUE	0.4186746987951807	664	ICU/HDU admission	0.381149759132776	0.45619963845758543
2020-18	FALSE	0.2873113471212968	3578	No ICU/HDU admission	0.27248404234666673	0.30213865189592687
2020-18	TRUE	0.38549618320610685	524	ICU/HDU admission	0.34382241599359525	0.42716995041861844
2020-19	FALSE	0.2815608263198164	2614	No ICU/HDU admission	0.2643189550755376	0.29880269756409517
2020-19	TRUE	0.43597560975609756	328	ICU/HDU admission	0.3823096144015059	0.4896416051106892
2020-20	FALSE	0.27807486631016043	2057	No ICU/HDU admission	0.2587121681666732	0.29743756445364766
2020-20	TRUE	0.4431818181818182	352	ICU/HDU admission	0.3912859943084117	0.49507764205522464
2020-21	FALSE	0.2775147928994083	1690	No ICU/HDU admission	0.256166150247568	0.29886343555124856
2020-21	TRUE	0.45517241379310347	290	ICU/HDU admission	0.3978565840955319	0.512488243490675
2020-22	FALSE	0.2629787234042553	1175	No ICU/HDU admission	0.23780557957712298	0.28815186723138764
2020-22	TRUE	0.5202702702702703	296	ICU/HDU admission	0.46335575552727093	0.5771847850132696
2020-23	FALSE	0.2505175983436853	966	No ICU/HDU admission	0.22319214676387833	0.2778430499234923
2020-23	TRUE	0.5555555555555556	279	ICU/HDU admission	0.49724778205004083	0.6138633290610703
2020-24	FALSE	0.19487179487179487	780	No ICU/HDU admission	0.16707365197042193	0.22266993777316782
2020-24	TRUE	0.5079365079365079	252	ICU/HDU admission	0.44621008821502745	0.5696629276579884
2020-25	FALSE	0.1856474258970359	641	No ICU/HDU admission	0.15554664522577943	0.21574820656829236
2020-25	TRUE	0.48031496062992124	254	ICU/HDU admission	0.4188719655709085	0.541757955688934
2020-26	FALSE	0.15437392795883362	583	No ICU/HDU admission	0.12504488081944723	0.18370297509822
2020-26	TRUE	0.4956140350877193	228	ICU/HDU admission	0.43071444664193403	0.5605136235335045
2020-27	FALSE	0.09307875894988067	419	No ICU/HDU admission	0.06525862999633986	0.12089888790342149
2020-27	TRUE	0.45698924731182794	186	ICU/HDU admission	0.38539851502024003	0.5285799796034159
2020-28	FALSE	0.13802816901408452	355	No ICU/HDU admission	0.1021465281535836	0.17390980987458543
2020-28	TRUE	0.5	178	ICU/HDU admission	0.4265458944784056	0.5734541055215944
2020-29	FALSE	0.09063444108761329	331	No ICU/HDU admission	0.05970600531216219	0.12156287686306438
2020-29	TRUE	0.36507936507936506	126	ICU/HDU admission	0.28101263346981775	0.44914609668891237
2020-30	FALSE	0.12962962962962962	270	No ICU/HDU admission	0.08956340897817483	0.16969585028108441
2020-30	TRUE	0.4365079365079365	126	ICU/HDU admission	0.3499093560984185	0.5231065169174545
2020-31	FALSE	0.13580246913580246	243	No ICU/HDU admission	0.09272866010467687	0.17887627816692805
2020-31	TRUE	0.4107142857142857	112	ICU/HDU admission	0.3196013749935761	0.5018271964349953
2020-32	FALSE	0.11570247933884298	242	No ICU/HDU admission	0.07540119146585747	0.1560037672118285
2020-32	TRUE	0.4297520661157025	121	ICU/HDU admission	0.34154482615035614	0.5179593060810488
2020-33	FALSE	0.1318181818181818	220	No ICU/HDU admission	0.08711507237387714	0.17652129126248647
2020-33	TRUE	0.38461538461538464	117	ICU/HDU admission	0.29645980934144733	0.47277095988932194
2020-34	FALSE	0.1368421052631579	190	No ICU/HDU admission	0.0879730134731439	0.1857111970531719
2020-34	TRUE	0.48739495798319327	119	ICU/HDU admission	0.3975870575157917	0.5772028584505948
2020-35	FALSE	0.10606060606060606	198	No ICU/HDU admission	0.06317075219505372	0.1489504599261584
2020-35	TRUE	0.4157303370786517	89	ICU/HDU admission	0.3133365525051154	0.518124121652188
2020-36	FALSE	0.18867924528301888	265	No ICU/HDU admission	0.14157158954496013	0.23578690102107763
2020-36	TRUE	0.6	110	ICU/HDU admission	0.5084485241666049	0.691551475833395
2020-37	FALSE	0.17408906882591094	494	No ICU/HDU admission	0.14065070990196188	0.20752742774986
2020-37	TRUE	0.42748091603053434	131	ICU/HDU admission	0.3427632908458032	0.5121985412152655
2020-38	FALSE	0.1599479843953186	769	No ICU/HDU admission	0.1340398956285827	0.1858560731620545
2020-38	TRUE	0.37566137566137564	189	ICU/HDU admission	0.30661616752827364	0.44470658379447764
2020-39	FALSE	0.1786407766990291	1030	No ICU/HDU admission	0.15524732388371407	0.20203422951434416
2020-39	TRUE	0.49019607843137253	255	ICU/HDU admission	0.42883789642105086	0.5515542604416942
2020-40	FALSE	0.17546709991876522	1231	No ICU/HDU admission	0.1542185700033158	0.19671562983421464
2020-40	TRUE	0.44	275	ICU/HDU admission	0.3813308121753846	0.4986691878246154
2020-41	FALSE	0.2230347349177331	1641	No ICU/HDU admission	0.2028933729284316	0.2431760969070346
2020-41	TRUE	0.42016806722689076	357	ICU/HDU admission	0.3689663473290529	0.4713697871247286
2020-42	FALSE	0.21251819505094613	2061	No ICU/HDU admission	0.19485637730793193	0.23018001279396033
2020-42	TRUE	0.4595959595959596	396	ICU/HDU admission	0.4105101596390387	0.5086817595528805
2020-43	FALSE	0.23222748815165878	2321	No ICU/HDU admission	0.21504873682209463	0.24940623948122292
2020-43	TRUE	0.45454545454545453	418	ICU/HDU admission	0.40681057041988333	0.5022803386710257
2020-44	FALSE	0.2236	2500	No ICU/HDU admission	0.20726704633614604	0.23993295366385395
2020-44	TRUE	0.4752688172043011	465	ICU/HDU admission	0.42987803236898303	0.5206596020396191
2020-45	FALSE	0.22791243158717747	2558	No ICU/HDU admission	0.21165607981225815	0.2441687833620968
2020-45	TRUE	0.48008849557522126	452	ICU/HDU admission	0.4340297381685489	0.5261472529818937
2020-46	FALSE	0.2200729927007299	2740	No ICU/HDU admission	0.2045601587340476	0.23558582666741223
2020-46	TRUE	0.4619771863117871	526	ICU/HDU admission	0.41937088742189954	0.5045834852016746
2020-47	FALSE	0.21459912245712007	2507	No ICU/HDU admission	0.19852828286385296	0.23066996205038717
2020-47	TRUE	0.42934782608695654	368	ICU/HDU admission	0.37877438155837845	0.47992127061553463
2020-48	FALSE	0.22268907563025211	1904	No ICU/HDU admission	0.20400079094356038	0.24137736031694385
2020-48	TRUE	0.47076023391812866	342	ICU/HDU admission	0.4178585936810375	0.5236618741552198
2020-49	FALSE	0.2664804469273743	1790	No ICU/HDU admission	0.2459986489830551	0.28696224487169353
2020-49	TRUE	0.47648902821316613	319	ICU/HDU admission	0.42168025563534706	0.5312978007909852
2020-50	FALSE	0.25369603784742756	1691	No ICU/HDU admission	0.2329565043451366	0.2744355713497185
2020-50	TRUE	0.44879518072289154	332	ICU/HDU admission	0.39529347541845394	0.5022968860273291
2020-51	FALSE	0.28486486486486484	1850	No ICU/HDU admission	0.264297260558926	0.3054324691708037
2020-51	TRUE	0.4513715710723192	401	ICU/HDU admission	0.4026647102208044	0.5000784319238339
2020-52	FALSE	0.24059734513274336	1808	No ICU/HDU admission	0.22089407419865387	0.26030061606683286
2020-52	TRUE	0.4145785876993166	439	ICU/HDU admission	0.3684933802632513	0.4606637951353819
2020-53	FALSE	0.23478260869565218	1725	No ICU/HDU admission	0.21477998800764986	0.2547852293836545
2020-53	TRUE	0.4289855072463768	345	ICU/HDU admission	0.37675894984827724	0.48121206464447636
