# Supplementary material for: Ten months of temporal variation in the clinical journey of hospitalised patients with COVID-19: An observational cohort
Source: eLife. 2021 Nov 23;10:e70970. doi: 10.7554/eLife.70970 (PMC8791638; doi:10.7554/eLife.70970)
Supplement: Figure 3—source data 2. [file elife-70970-fig3-data2.zip]

Archive with 1 entries (1 files):
- Fig_3b.csv
