# Supplementary material for: Ten months of temporal variation in the clinical journey of hospitalised patients with COVID-19: An observational cohort
Source: eLife. 2021 Nov 23;10:e70970. doi: 10.7554/eLife.70970 (PMC8791638; doi:10.7554/eLife.70970)
Supplement: Figure 3—source data 2. [file elife-70970-fig3-data2.zip › Fig_3b.csv]

year.epiweek.start	ICU.ever	outcome	mean	lower	upper	count	nice.outcome	nice.ICU
2020-10	FALSE	death	22.73076923076923	25.122857241353266	20.338681220185194	78	Death	No ICU/HDU admission
2020-10	FALSE	discharge	13.947826086956521	15.559105577379038	12.336546596534005	230	Discharge	No ICU/HDU admission
2020-10	TRUE	death	14.870967741935484	17.529072976236666	12.2128625076343	62	Death	ICU/HDU admission
2020-10	TRUE	discharge	18.72340425531915	21.922635021788878	15.52417348884942	47	Discharge	ICU/HDU admission
2020-11	FALSE	death	16.314641744548286	17.50094413760657	15.128339351490002	321	Death	No ICU/HDU admission
2020-11	FALSE	discharge	9.76530612244898	10.456343391672563	9.074268853225396	784	Discharge	No ICU/HDU admission
2020-11	TRUE	death	13.962264150943396	15.162313788655442	12.76221451323135	212	Death	ICU/HDU admission
2020-11	TRUE	discharge	18.306122448979593	19.768352599821633	16.843892298137554	196	Discharge	ICU/HDU admission
2020-12	FALSE	death	11.092879256965944	11.62293355505298	10.562824958878908	969	Death	No ICU/HDU admission
2020-12	FALSE	discharge	9.309818481848184	9.656696123335443	8.962940840360925	2424	Discharge	No ICU/HDU admission
2020-12	TRUE	death	12.842307692307692	13.580497562480588	12.104117822134796	520	Death	ICU/HDU admission
2020-12	TRUE	discharge	18.3536	19.20982472683873	17.49737527316127	625	Discharge	ICU/HDU admission
2020-13	FALSE	death	8.988852188274153	9.279680331829729	8.698024044718577	2422	Death	No ICU/HDU admission
2020-13	FALSE	discharge	9.163138686131386	9.38175248133947	8.944524890923303	5480	Discharge	No ICU/HDU admission
2020-13	TRUE	death	12.182159624413146	12.701194864605467	11.663124384220824	1065	Death	ICU/HDU admission
2020-13	TRUE	discharge	18.431872509960158	19.050515404315753	17.813229615604563	1255	Discharge	ICU/HDU admission
2020-14	FALSE	death	7.860262008733624	8.086017277983991	7.634506739483257	3435	Death	No ICU/HDU admission
2020-14	FALSE	discharge	8.903672032193159	9.08004788828184	8.727296176104478	7952	Discharge	No ICU/HDU admission
2020-14	TRUE	death	12.645988420181968	13.158786714364549	12.133190125999388	1209	Death	ICU/HDU admission
2020-14	TRUE	discharge	18.204428044280444	18.801207733852717	17.60764835470817	1355	Discharge	ICU/HDU admission
2020-15	FALSE	death	7.777232580961727	8.021485488697135	7.532979673226319	3057	Death	No ICU/HDU admission
2020-15	FALSE	discharge	8.845782757547463	9.040977129241996	8.650588385852929	6426	Discharge	No ICU/HDU admission
2020-15	TRUE	death	12.992709599027947	13.617949993282515	12.367469204773379	823	Death	ICU/HDU admission
2020-15	TRUE	discharge	18.262135922330096	18.964763073052453	17.55950877160774	927	Discharge	ICU/HDU admission
2020-16	FALSE	death	7.996608527131783	8.306565856755318	7.686651197508247	2064	Death	No ICU/HDU admission
2020-16	FALSE	discharge	9.201079622132253	9.448227996997185	8.953931247267322	4446	Discharge	No ICU/HDU admission
2020-16	TRUE	death	12.616279069767442	13.543104130658536	11.689454008876348	430	Death	ICU/HDU admission
2020-16	TRUE	discharge	17.731993299832496	18.597735990945626	16.866250608719366	597	Discharge	ICU/HDU admission
2020-17	FALSE	death	8.724409448818898	9.110049074636994	8.338769823000803	1524	Death	No ICU/HDU admission
2020-17	FALSE	discharge	9.748536209553158	10.04795199578488	9.449120423321437	3245	Discharge	No ICU/HDU admission
2020-17	TRUE	death	13.013333333333334	14.213349140433252	11.813317526233416	300	Death	ICU/HDU admission
2020-17	TRUE	discharge	17.120853080568722	18.097526784260076	16.144179376877368	422	Discharge	ICU/HDU admission
2020-18	FALSE	death	9.714425907752698	10.215222212248207	9.21362960325719	1019	Death	No ICU/HDU admission
2020-18	FALSE	discharge	10.010625737898465	10.357549341092978	9.663702134703952	2541	Discharge	No ICU/HDU admission
2020-18	TRUE	death	12.677570093457945	13.980739012474778	11.374401174441111	214	Death	ICU/HDU admission
2020-18	TRUE	discharge	16.04927536231884	17.13778233681804	14.960768387819643	345	Discharge	ICU/HDU admission
2020-19	FALSE	death	9.920765027322405	10.508499767336838	9.333030287307972	732	Death	No ICU/HDU admission
2020-19	FALSE	discharge	10.393923240938166	10.81451717538189	9.973329306494442	1876	Discharge	No ICU/HDU admission
2020-19	TRUE	death	12.844155844155845	14.484521905003582	11.203789783308107	154	Death	ICU/HDU admission
2020-19	TRUE	discharge	16.63917525773196	18.128839069818092	15.14951144564583	194	Discharge	ICU/HDU admission
2020-20	FALSE	death	9.639575971731448	10.25466542798351	9.024486515479387	566	Death	No ICU/HDU admission
2020-20	FALSE	discharge	10.833220796758946	11.338235031952301	10.32820656156559	1481	Discharge	No ICU/HDU admission
2020-20	TRUE	death	12.306748466257668	13.829926047932426	10.78357088458291	163	Death	ICU/HDU admission
2020-20	TRUE	discharge	15.995327102803738	17.36558929535407	14.625064910253407	214	Discharge	ICU/HDU admission
2020-21	FALSE	death	10.893939393939394	11.638853219952692	10.149025567926097	462	Death	No ICU/HDU admission
2020-21	FALSE	discharge	10.060655737704918	10.558863481579717	9.56244799383012	1220	Discharge	No ICU/HDU admission
2020-21	TRUE	death	12.027972027972028	13.602594441583761	10.453349614360295	143	Death	ICU/HDU admission
2020-21	TRUE	discharge	15.895348837209303	17.45807002389492	14.332627650523685	172	Discharge	ICU/HDU admission
2020-22	FALSE	death	9.812903225806451	10.689262723513856	8.936543728099046	310	Death	No ICU/HDU admission
2020-22	FALSE	discharge	9.861948955916473	10.442886181297713	9.281011730535234	862	Discharge	No ICU/HDU admission
2020-22	TRUE	death	10.39873417721519	11.798490351030123	8.998978003400255	158	Death	ICU/HDU admission
2020-22	TRUE	discharge	17.576923076923077	19.41959379088132	15.734252362964837	156	Discharge	ICU/HDU admission
2020-23	FALSE	death	10.810126582278482	11.927742398916747	9.692510765640217	237	Death	No ICU/HDU admission
2020-23	FALSE	discharge	10.17663043478261	10.823310320744763	9.529950548820455	736	Discharge	No ICU/HDU admission
2020-23	TRUE	death	10.745454545454546	12.08506368422136	9.405845406687732	165	Death	ICU/HDU admission
2020-23	TRUE	discharge	17.036231884057973	18.951435426684515	15.12102834143143	138	Discharge	ICU/HDU admission
2020-24	FALSE	death	10.926174496644295	12.218845956318104	9.633503036970486	149	Death	No ICU/HDU admission
2020-24	FALSE	discharge	9.543076923076923	10.17098507325764	8.915168772896205	650	Discharge	No ICU/HDU admission
2020-24	TRUE	death	8.957142857142857	10.357640742791936	7.556644971493778	140	Death	ICU/HDU admission
2020-24	TRUE	discharge	14.321678321678322	15.928560184248141	12.714796459108502	143	Discharge	ICU/HDU admission
2020-25	FALSE	death	10.310344827586206	11.812594388178537	8.808095266993876	116	Death	No ICU/HDU admission
2020-25	FALSE	discharge	8.798861480075901	9.440160542668577	8.157562417483225	527	Discharge	No ICU/HDU admission
2020-25	TRUE	death	10.477272727272727	12.053419032472453	8.901126422073	132	Death	ICU/HDU admission
2020-25	TRUE	discharge	15.32258064516129	16.82474406049564	13.82041722982694	155	Discharge	ICU/HDU admission
2020-26	FALSE	death	11.459770114942529	13.210291376880958	9.7092488530041	87	Death	No ICU/HDU admission
2020-26	FALSE	discharge	9.367704280155642	10.061654567173973	8.673753993137312	514	Discharge	No ICU/HDU admission
2020-26	TRUE	death	10.168	11.727092484534257	8.608907515465742	125	Death	ICU/HDU admission
2020-26	TRUE	discharge	13.312	14.850642691355947	11.773357308644051	125	Discharge	ICU/HDU admission
2020-27	FALSE	death	11.942857142857143	14.82646053120756	9.059253754506726	35	Death	No ICU/HDU admission
2020-27	FALSE	discharge	8.512376237623762	9.253005944048244	7.77174653119928	404	Discharge	No ICU/HDU admission
2020-27	TRUE	death	10.148936170212766	12.170969973384027	8.126902367041504	94	Death	ICU/HDU admission
2020-27	TRUE	discharge	12.553571428571429	14.288847027769153	10.818295829373705	112	Discharge	ICU/HDU admission
2020-28	FALSE	death	13.208333333333334	15.875647715296594	10.541018951370074	48	Death	No ICU/HDU admission
2020-28	FALSE	discharge	8.60126582278481	9.477176861077837	7.725354784491784	316	Discharge	No ICU/HDU admission
2020-28	TRUE	death	10.622448979591837	12.504841848250033	8.740056110933642	98	Death	ICU/HDU admission
2020-28	TRUE	discharge	12.306930693069306	14.176572901075065	10.437288485063547	101	Discharge	ICU/HDU admission
2020-29	FALSE	death	10.433333333333334	13.720482556101171	7.146184110565496	30	Death	No ICU/HDU admission
2020-29	FALSE	discharge	9.222910216718267	10.111844647262801	8.333975786173733	323	Discharge	No ICU/HDU admission
2020-29	TRUE	death	10.92	13.426567734927255	8.413432265072744	50	Death	ICU/HDU admission
2020-29	TRUE	discharge	13.631578947368421	15.760878372730634	11.502279522006209	95	Discharge	ICU/HDU admission
2020-30	FALSE	death	9.90625	12.628038946081581	7.184461053918419	32	Death	No ICU/HDU admission
2020-30	FALSE	discharge	7.927797833935018	8.834675399749687	7.020920268120349	277	Discharge	No ICU/HDU admission
2020-30	TRUE	death	12.75	14.827556534808842	10.672443465191158	64	Death	ICU/HDU admission
2020-30	TRUE	discharge	10.316455696202532	12.086524173455222	8.54638721894984	79	Discharge	ICU/HDU admission
2020-31	FALSE	death	9.785714285714286	11.918345016706379	7.653083554722194	28	Death	No ICU/HDU admission
2020-31	FALSE	discharge	8.03448275862069	8.922554372688865	7.146411144552515	232	Discharge	No ICU/HDU admission
2020-31	TRUE	death	11.038461538461538	13.220148618024444	8.856774458898633	52	Death	ICU/HDU admission
2020-31	TRUE	discharge	15.442857142857143	17.798288827490826	13.08742545822346	70	Discharge	ICU/HDU admission
2020-32	FALSE	death	14.571428571428571	18.946260038472914	10.196597104384226	28	Death	No ICU/HDU admission
2020-32	FALSE	discharge	6.518518518518518	7.14386383419224	5.893173202844796	243	Discharge	No ICU/HDU admission
2020-32	TRUE	death	11.5	13.974489127507738	9.025510872492262	52	Death	ICU/HDU admission
2020-32	TRUE	discharge	12.35897435897436	14.1779940185385	10.539954699410218	78	Discharge	ICU/HDU admission
2020-33	FALSE	death	14.068965517241379	17.718757432746713	10.419173601736047	29	Death	No ICU/HDU admission
2020-33	FALSE	discharge	7.397321428571429	8.315236202487437	6.4794066546554205	224	Discharge	No ICU/HDU admission
2020-33	TRUE	death	8.955555555555556	11.29409394718897	6.617017163922142	45	Death	ICU/HDU admission
2020-33	TRUE	discharge	12.802631578947368	15.091388707150399	10.513874450744337	76	Discharge	ICU/HDU admission
2020-34	FALSE	death	11.84	15.616953164622874	8.063046835377126	25	Death	No ICU/HDU admission
2020-34	FALSE	discharge	7.673469387755102	8.706057431500923	6.64088134400928	196	Discharge	No ICU/HDU admission
2020-34	TRUE	death	11.474576271186441	13.635155538161277	9.313997004211606	59	Death	ICU/HDU admission
2020-34	TRUE	discharge	13.692307692307692	16.28851500520325	11.096100379412132	65	Discharge	ICU/HDU admission
2020-35	FALSE	death	11.095238095238095	14.716552466899477	7.473923723576712	21	Death	No ICU/HDU admission
2020-35	FALSE	discharge	8.333333333333334	9.2930647416161	7.373601925050568	222	Discharge	No ICU/HDU admission
2020-35	TRUE	death	12.18918918918919	14.625182068524436	9.753196309853942	37	Death	ICU/HDU admission
2020-35	TRUE	discharge	14.596491228070175	17.142420474701424	12.050561981438927	57	Discharge	ICU/HDU admission
2020-36	FALSE	death	15.6	18.583997935051247	12.616002064948752	50	Death	No ICU/HDU admission
2020-36	FALSE	discharge	8.458955223880597	9.500087508742523	7.417822939018672	268	Discharge	No ICU/HDU admission
2020-36	TRUE	death	11.636363636363637	13.822263392989829	9.450463879737445	66	Death	ICU/HDU admission
2020-36	TRUE	discharge	17.09090909090909	20.22368774989163	13.958130431926547	44	Discharge	ICU/HDU admission
2020-37	FALSE	death	13.505882352941176	15.515168432863963	11.49659627301839	85	Death	No ICU/HDU admission
2020-37	FALSE	discharge	7.731981981981982	8.45969485734176	7.004269106622204	444	Discharge	No ICU/HDU admission
2020-37	TRUE	death	12.175438596491228	14.454151634944347	9.896725558038108	57	Death	ICU/HDU admission
2020-37	TRUE	discharge	14.448717948717949	16.576418450680887	12.321017446755011	78	Discharge	ICU/HDU admission
2020-38	FALSE	death	13.115702479338843	15.01975283913764	11.211652119540046	121	Death	No ICU/HDU admission
2020-38	FALSE	discharge	7.764795144157815	8.354234282503466	7.175356005812163	659	Discharge	No ICU/HDU admission
2020-38	TRUE	death	13.243243243243244	15.346739874047381	11.139746612439106	74	Death	ICU/HDU admission
2020-38	TRUE	discharge	14.639344262295081	16.33272761032113	12.945960914269033	122	Discharge	ICU/HDU admission
2020-39	FALSE	death	14	15.592432566407894	12.407567433592106	182	Death	No ICU/HDU admission
2020-39	FALSE	discharge	8.383275261324043	8.911628320517131	7.854922202130953	861	Discharge	No ICU/HDU admission
2020-39	TRUE	death	13.8515625	15.403603699394843	12.299521300605157	128	Death	ICU/HDU admission
2020-39	TRUE	discharge	14.666666666666666	16.15282855801353	13.180504775319802	132	Discharge	ICU/HDU admission
2020-40	FALSE	death	13.199074074074074	14.445427617724137	11.952720530424012	216	Death	No ICU/HDU admission
2020-40	FALSE	discharge	9.227405247813412	9.76460273584657	8.690207759780254	1029	Discharge	No ICU/HDU admission
2020-40	TRUE	death	14.8130081300813	16.74539114831111	12.88062511185149	123	Death	ICU/HDU admission
2020-40	TRUE	discharge	15.2375	16.711846287131	13.763153712869002	160	Discharge	ICU/HDU admission
2020-41	FALSE	death	13.071428571428571	14.023246533087597	12.119610609769545	364	Death	No ICU/HDU admission
2020-41	FALSE	discharge	9.564879564879565	10.07214057514987	9.05761855460926	1287	Discharge	No ICU/HDU admission
2020-41	TRUE	death	12.785714285714286	14.114789094038965	11.456639477389608	154	Death	ICU/HDU admission
2020-41	TRUE	discharge	14.316037735849056	15.52955325029238	13.102522221405732	212	Discharge	ICU/HDU admission
2020-42	FALSE	death	11.752293577981652	12.561493163740616	10.943093992222687	436	Death	No ICU/HDU admission
2020-42	FALSE	discharge	9.09718826405868	9.493082996073618	8.701293532043742	1636	Discharge	No ICU/HDU admission
2020-42	TRUE	death	12.492063492063492	13.62002544184735	11.364101542279634	189	Death	ICU/HDU admission
2020-42	TRUE	discharge	15.438914027149321	16.736003330040074	14.14182472425857	221	Discharge	ICU/HDU admission
2020-43	FALSE	death	11.59217877094972	12.32477093570397	10.859586606195471	537	Death	No ICU/HDU admission
2020-43	FALSE	discharge	9.021240916713248	9.41365236817504	8.628829465251457	1789	Discharge	No ICU/HDU admission
2020-43	TRUE	death	14.348958333333334	15.553920968844327	13.14399569782234	192	Death	ICU/HDU admission
2020-43	TRUE	discharge	15.068376068376068	16.183139344474426	13.953612792277708	234	Discharge	ICU/HDU admission
2020-44	FALSE	death	11.378815080789947	12.041080563859525	10.716549597720368	557	Death	No ICU/HDU admission
2020-44	FALSE	discharge	8.671457905544148	9.024005818975086	8.31890999211321	1948	Discharge	No ICU/HDU admission
2020-44	TRUE	death	14.330396475770925	15.512754241522511	13.148038710019339	227	Death	ICU/HDU admission
2020-44	TRUE	discharge	15.027559055118111	16.207771370541487	13.847346739694736	254	Discharge	ICU/HDU admission
2020-45	FALSE	death	11.166666666666666	11.843250519120259	10.490082814213073	582	Death	No ICU/HDU admission
2020-45	FALSE	discharge	8.749874434957308	9.105970645575216	8.3937782243394	1991	Discharge	No ICU/HDU admission
2020-45	TRUE	death	13.936363636363636	15.14791506414775	12.724812208579522	220	Death	ICU/HDU admission
2020-45	TRUE	discharge	12.634453781512605	13.619664755563543	11.649242807461667	238	Discharge	ICU/HDU admission
2020-46	FALSE	death	10.956666666666667	11.606271193620845	10.307062139712489	600	Death	No ICU/HDU admission
2020-46	FALSE	discharge	8.36630891273915	8.680514863738566	8.052102961739735	2143	Discharge	No ICU/HDU admission
2020-46	TRUE	death	12.161943319838057	13.153265306383803	11.170621333292312	247	Death	ICU/HDU admission
2020-46	TRUE	discharge	12.975862068965517	13.929294500198633	12.022429637732401	290	Discharge	ICU/HDU admission
2020-47	FALSE	death	10.761638733705773	11.449841972343231	10.073435495068315	537	Death	No ICU/HDU admission
2020-47	FALSE	discharge	8.32406471183013	8.657494635568261	7.990634788092001	1978	Discharge	No ICU/HDU admission
2020-47	TRUE	death	14.820987654320987	16.271011167143477	13.370964141498499	162	Death	ICU/HDU admission
2020-47	TRUE	discharge	14.658986175115208	15.797994925130011	13.519977425100405	217	Discharge	ICU/HDU admission
2020-48	FALSE	death	11.966981132075471	12.750790808732486	11.183171455418456	424	Death	No ICU/HDU admission
2020-48	FALSE	discharge	8.604180714767363	9.01433648070281	8.194024948831917	1483	Discharge	No ICU/HDU admission
2020-48	TRUE	death	12.145454545454545	13.47725406378815	10.813655027120939	165	Death	ICU/HDU admission
2020-48	TRUE	discharge	13.101604278074866	14.437921582414962	11.76528697373477	187	Discharge	ICU/HDU admission
2020-49	FALSE	death	12.26271186440678	13.021365309458005	11.504058419355555	472	Death	No ICU/HDU admission
2020-49	FALSE	discharge	10.091666666666667	10.575058585682633	9.6082747476507	1320	Discharge	No ICU/HDU admission
2020-49	TRUE	death	11.10759493670886	12.292510076645211	9.92267979677251	158	Death	ICU/HDU admission
2020-49	TRUE	discharge	13.892045454545455	15.201913702024166	12.582177207066744	176	Discharge	ICU/HDU admission
2020-50	FALSE	death	11.88	12.690597562584538	11.069402437415464	425	Death	No ICU/HDU admission
2020-50	FALSE	discharge	9.435736677115987	9.904808830948445	8.966664523283528	1276	Discharge	No ICU/HDU admission
2020-50	TRUE	death	11.0828025477707	12.381423987807484	9.784181107733918	157	Death	ICU/HDU admission
2020-50	TRUE	discharge	12.984126984126984	14.16640218183276	11.801851786421208	189	Discharge	ICU/HDU admission
2020-51	FALSE	death	9.967495219885278	10.581265818157561	9.353724621612994	523	Death	No ICU/HDU admission
2020-51	FALSE	discharge	8.812405446293495	9.247374135345325	8.377436757241664	1322	Discharge	No ICU/HDU admission
2020-51	TRUE	death	11.421621621621622	12.59542882278802	10.247814420455224	185	Death	ICU/HDU admission
2020-51	TRUE	discharge	11.602620087336245	12.605331961677686	10.599908212994803	229	Discharge	ICU/HDU admission
2020-52	FALSE	death	11.195348837209302	12.004348338571466	10.386349335847138	430	Death	No ICU/HDU admission
2020-52	FALSE	discharge	9.042181818181819	9.461633106383339	8.622730529980299	1375	Discharge	No ICU/HDU admission
2020-52	TRUE	death	12.159574468085106	13.270314259873016	11.048834676297195	188	Death	ICU/HDU admission
2020-52	TRUE	discharge	11.473282442748092	12.497123652551496	10.449441232944688	262	Discharge	ICU/HDU admission
2020-53	FALSE	death	10.660049627791564	11.350059327055652	9.970039928527475	403	Death	No ICU/HDU admission
2020-53	FALSE	discharge	8.451515151515151	8.843139696551864	8.059890606478438	1320	Discharge	No ICU/HDU admission
2020-53	TRUE	death	12.375	13.733563259891248	11.016436740108752	152	Death	ICU/HDU admission
2020-53	TRUE	discharge	11.054726368159203	12.170303285567964	9.939149450750442	201	Discharge	ICU/HDU admission
