# Supplementary material for: Ten months of temporal variation in the clinical journey of hospitalised patients with COVID-19: An observational cohort
Source: eLife. 2021 Nov 23;10:e70970. doi: 10.7554/eLife.70970 (PMC8791638; doi:10.7554/eLife.70970)
Supplement: Figure 3—source data 3. [file elife-70970-fig3-data3.zip › Fig_3S1.csv]

year.epiweek.start	ICU.ever	outcome	sex	start.to.exit	nice.outcome	nice.ICU
2020-10	FALSE	death	Female	22.32	Death	No ICU admission
2020-10	FALSE	death	Male	22.058823529411764	Death	No ICU admission
2020-10	FALSE	discharge	Female	13.892857142857142	Discharge	No ICU admission
2020-10	FALSE	discharge	Male	14	Discharge	No ICU admission
2020-10	TRUE	death	Female	10.785714285714286	Death	ICU admission
2020-10	TRUE	death	Male	16.0625	Death	ICU admission
2020-10	TRUE	discharge	Female	16.05	Discharge	ICU admission
2020-10	TRUE	discharge	Male	20.703703703703702	Discharge	ICU admission
2020-11	FALSE	death	Female	16.741935483870968	Death	No ICU admission
2020-11	FALSE	death	Male	16.112244897959183	Death	No ICU admission
2020-11	FALSE	discharge	Female	9.303977272727273	Discharge	No ICU admission
2020-11	FALSE	discharge	Male	10.11368909512761	Discharge	No ICU admission
2020-11	TRUE	death	Female	12.466666666666667	Death	ICU admission
2020-11	TRUE	death	Male	14.552631578947368	Death	ICU admission
2020-11	TRUE	discharge	Female	16.714285714285715	Discharge	ICU admission
2020-11	TRUE	discharge	Male	19.33613445378151	Discharge	ICU admission
2020-12	FALSE	death	Female	10.973045822102426	Death	No ICU admission
2020-12	FALSE	death	Male	11.110552763819095	Death	No ICU admission
2020-12	FALSE	discharge	Female	9.28532110091743	Discharge	No ICU admission
2020-12	FALSE	discharge	Male	9.243386243386244	Discharge	No ICU admission
2020-12	TRUE	death	Female	12.979166666666666	Death	ICU admission
2020-12	TRUE	death	Male	12.789893617021276	Death	ICU admission
2020-12	TRUE	discharge	Female	17.14814814814815	Discharge	ICU admission
2020-12	TRUE	discharge	Male	18.862407862407863	Discharge	ICU admission
2020-13	FALSE	death	Female	9.054794520547945	Death	No ICU admission
2020-13	FALSE	death	Male	8.962288686605982	Death	No ICU admission
2020-13	FALSE	discharge	Female	9.282167976830783	Discharge	No ICU admission
2020-13	FALSE	discharge	Male	8.986872333442731	Discharge	No ICU admission
2020-13	TRUE	death	Female	11.335640138408305	Death	ICU admission
2020-13	TRUE	death	Male	12.43579766536965	Death	ICU admission
2020-13	TRUE	discharge	Female	17.5531914893617	Discharge	ICU admission
2020-13	TRUE	discharge	Male	18.599756690997566	Discharge	ICU admission
2020-14	FALSE	death	Female	7.974569932685116	Death	No ICU admission
2020-14	FALSE	death	Male	7.752631578947368	Death	No ICU admission
2020-14	FALSE	discharge	Female	8.948388936412888	Discharge	No ICU admission
2020-14	FALSE	discharge	Male	8.819230769230769	Discharge	No ICU admission
2020-14	TRUE	death	Female	11.245954692556634	Death	ICU admission
2020-14	TRUE	death	Male	12.93939393939394	Death	ICU admission
2020-14	TRUE	discharge	Female	17.075514874141877	Discharge	ICU admission
2020-14	TRUE	discharge	Male	18.297777777777778	Discharge	ICU admission
2020-15	FALSE	death	Female	7.663993584603047	Death	No ICU admission
2020-15	FALSE	death	Male	7.814095449500555	Death	No ICU admission
2020-15	FALSE	discharge	Female	9.003127171646977	Discharge	No ICU admission
2020-15	FALSE	discharge	Male	8.662322946175637	Discharge	No ICU admission
2020-15	TRUE	death	Female	12.55421686746988	Death	ICU admission
2020-15	TRUE	death	Male	13.089316987740805	Death	ICU admission
2020-15	TRUE	discharge	Female	17.814102564102566	Discharge	ICU admission
2020-15	TRUE	discharge	Male	18.30921052631579	Discharge	ICU admission
2020-16	FALSE	death	Female	7.966216216216216	Death	No ICU admission
2020-16	FALSE	death	Male	7.899656946826759	Death	No ICU admission
2020-16	FALSE	discharge	Female	9.278493085360038	Discharge	No ICU admission
2020-16	FALSE	discharge	Male	9.029097133076593	Discharge	No ICU admission
2020-16	TRUE	death	Female	11.93233082706767	Death	ICU admission
2020-16	TRUE	death	Male	12.952702702702704	Death	ICU admission
2020-16	TRUE	discharge	Female	17.064356435643564	Discharge	ICU admission
2020-16	TRUE	discharge	Male	17.867346938775512	Discharge	ICU admission
2020-17	FALSE	death	Female	8.742446043165467	Death	No ICU admission
2020-17	FALSE	death	Male	8.657799274486095	Death	No ICU admission
2020-17	FALSE	discharge	Female	9.84177997527812	Discharge	No ICU admission
2020-17	FALSE	discharge	Male	9.53522867737948	Discharge	No ICU admission
2020-17	TRUE	death	Female	11.633333333333333	Death	ICU admission
2020-17	TRUE	death	Male	13.454545454545455	Death	ICU admission
2020-17	TRUE	discharge	Female	17.22360248447205	Discharge	ICU admission
2020-17	TRUE	discharge	Male	17.057471264367816	Discharge	ICU admission
2020-18	FALSE	death	Female	9.560185185185185	Death	No ICU admission
2020-18	FALSE	death	Male	9.784615384615385	Death	No ICU admission
2020-18	FALSE	discharge	Female	9.951338199513382	Discharge	No ICU admission
2020-18	FALSE	discharge	Male	9.98310291858679	Discharge	No ICU admission
2020-18	TRUE	death	Female	11.918032786885245	Death	ICU admission
2020-18	TRUE	death	Male	12.546666666666667	Death	ICU admission
2020-18	TRUE	discharge	Female	16.46153846153846	Discharge	ICU admission
2020-18	TRUE	discharge	Male	15.525821596244132	Discharge	ICU admission
2020-19	FALSE	death	Female	9.80952380952381	Death	No ICU admission
2020-19	FALSE	death	Male	10.030379746835443	Death	No ICU admission
2020-19	FALSE	discharge	Female	10.525826446280991	Discharge	No ICU admission
2020-19	FALSE	discharge	Male	10.146017699115044	Discharge	No ICU admission
2020-19	TRUE	death	Female	13.75	Death	ICU admission
2020-19	TRUE	death	Male	12.18348623853211	Death	ICU admission
2020-19	TRUE	discharge	Female	17.91358024691358	Discharge	ICU admission
2020-19	TRUE	discharge	Male	15.725663716814159	Discharge	ICU admission
2020-20	FALSE	death	Female	9.759398496240602	Death	No ICU admission
2020-20	FALSE	death	Male	9.521739130434783	Death	No ICU admission
2020-20	FALSE	discharge	Female	11.03221476510067	Discharge	No ICU admission
2020-20	FALSE	discharge	Male	10.549795361527968	Discharge	No ICU admission
2020-20	TRUE	death	Female	12.693548387096774	Death	ICU admission
2020-20	TRUE	death	Male	12.069306930693068	Death	ICU admission
2020-20	TRUE	discharge	Female	15.51685393258427	Discharge	ICU admission
2020-20	TRUE	discharge	Male	16.10483870967742	Discharge	ICU admission
2020-21	FALSE	death	Female	10.520408163265307	Death	No ICU admission
2020-21	FALSE	death	Male	11.169172932330827	Death	No ICU admission
2020-21	FALSE	discharge	Female	9.864013266998342	Discharge	No ICU admission
2020-21	FALSE	discharge	Male	10.130505709624796	Discharge	No ICU admission
2020-21	TRUE	death	Female	10.777777777777779	Death	ICU admission
2020-21	TRUE	death	Male	12.60204081632653	Death	ICU admission
2020-21	TRUE	discharge	Female	15.015625	Discharge	ICU admission
2020-21	TRUE	discharge	Male	16.149532710280372	Discharge	ICU admission
2020-22	FALSE	death	Female	10.213740458015268	Death	No ICU admission
2020-22	FALSE	death	Male	9.519553072625698	Death	No ICU admission
2020-22	FALSE	discharge	Female	9.882618510158014	Discharge	No ICU admission
2020-22	FALSE	discharge	Male	9.851674641148325	Discharge	No ICU admission
2020-22	TRUE	death	Female	9.081632653061224	Death	ICU admission
2020-22	TRUE	death	Male	10.85981308411215	Death	ICU admission
2020-22	TRUE	discharge	Female	17.8125	Discharge	ICU admission
2020-22	TRUE	discharge	Male	16.15909090909091	Discharge	ICU admission
2020-23	FALSE	death	Female	9.298076923076923	Death	No ICU admission
2020-23	FALSE	death	Male	11.992481203007518	Death	No ICU admission
2020-23	FALSE	discharge	Female	10.285714285714286	Discharge	No ICU admission
2020-23	FALSE	discharge	Male	9.81675392670157	Discharge	No ICU admission
2020-23	TRUE	death	Female	12.01923076923077	Death	ICU admission
2020-23	TRUE	death	Male	10.15929203539823	Death	ICU admission
2020-23	TRUE	discharge	Female	17.04255319148936	Discharge	ICU admission
2020-23	TRUE	discharge	Male	16.788888888888888	Discharge	ICU admission
2020-24	FALSE	death	Female	10.609375	Death	No ICU admission
2020-24	FALSE	death	Male	10.761904761904763	Death	No ICU admission
2020-24	FALSE	discharge	Female	9.905956112852664	Discharge	No ICU admission
2020-24	FALSE	discharge	Male	9.084848484848484	Discharge	No ICU admission
2020-24	TRUE	death	Female	8.125	Death	ICU admission
2020-24	TRUE	death	Male	9.391304347826088	Death	ICU admission
2020-24	TRUE	discharge	Female	15.963636363636363	Discharge	ICU admission
2020-24	TRUE	discharge	Male	13.295454545454545	Discharge	ICU admission
2020-25	FALSE	death	Female	10.882352941176471	Death	No ICU admission
2020-25	FALSE	death	Male	9.890625	Death	No ICU admission
2020-25	FALSE	discharge	Female	8.770609318996415	Discharge	No ICU admission
2020-25	FALSE	discharge	Male	8.830645161290322	Discharge	No ICU admission
2020-25	TRUE	death	Female	9.923076923076923	Death	ICU admission
2020-25	TRUE	death	Male	10.709677419354838	Death	ICU admission
2020-25	TRUE	discharge	Female	16.872340425531913	Discharge	ICU admission
2020-25	TRUE	discharge	Male	14.36448598130841	Discharge	ICU admission
2020-26	FALSE	death	Female	12.17142857142857	Death	No ICU admission
2020-26	FALSE	death	Male	10.98076923076923	Death	No ICU admission
2020-26	FALSE	discharge	Female	9.693181818181818	Discharge	No ICU admission
2020-26	FALSE	discharge	Male	9.024	Discharge	No ICU admission
2020-26	TRUE	death	Female	11.108108108108109	Death	ICU admission
2020-26	TRUE	death	Male	9.772727272727273	Death	ICU admission
2020-26	TRUE	discharge	Female	13.552631578947368	Discharge	ICU admission
2020-26	TRUE	discharge	Male	13.206896551724139	Discharge	ICU admission
2020-27	FALSE	death	Female	11.6875	Death	No ICU admission
2020-27	FALSE	death	Male	12.157894736842104	Death	No ICU admission
2020-27	FALSE	discharge	Female	8.46808510638298	Discharge	No ICU admission
2020-27	FALSE	discharge	Male	8.550925925925926	Discharge	No ICU admission
2020-27	TRUE	death	Female	9.341463414634147	Death	ICU admission
2020-27	TRUE	death	Male	10.773584905660377	Death	ICU admission
2020-27	TRUE	discharge	Female	9.64102564102564	Discharge	ICU admission
2020-27	TRUE	discharge	Male	13.680555555555555	Discharge	ICU admission
2020-28	FALSE	death	Female	12.636363636363637	Death	No ICU admission
2020-28	FALSE	death	Male	13.692307692307692	Death	No ICU admission
2020-28	FALSE	discharge	Female	8.29559748427673	Discharge	No ICU admission
2020-28	FALSE	discharge	Male	8.910828025477707	Discharge	No ICU admission
2020-28	TRUE	death	Female	11.833333333333334	Death	ICU admission
2020-28	TRUE	death	Male	10	Death	ICU admission
2020-28	TRUE	discharge	Female	11.971428571428572	Discharge	ICU admission
2020-28	TRUE	discharge	Male	12.63076923076923	Discharge	ICU admission
2020-29	FALSE	death	Female	9.785714285714286	Death	No ICU admission
2020-29	FALSE	death	Male	11	Death	No ICU admission
2020-29	FALSE	discharge	Female	9.47682119205298	Discharge	No ICU admission
2020-29	FALSE	discharge	Male	8.871345029239766	Discharge	No ICU admission
2020-29	TRUE	death	Female	9.214285714285714	Death	ICU admission
2020-29	TRUE	death	Male	11.583333333333334	Death	ICU admission
2020-29	TRUE	discharge	Female	13.028571428571428	Discharge	ICU admission
2020-29	TRUE	discharge	Male	13.983333333333333	Discharge	ICU admission
2020-30	FALSE	death	Female	10.916666666666666	Death	No ICU admission
2020-30	FALSE	death	Male	9.3	Death	No ICU admission
2020-30	FALSE	discharge	Female	9.022727272727273	Discharge	No ICU admission
2020-30	FALSE	discharge	Male	6.931034482758621	Discharge	No ICU admission
2020-30	TRUE	death	Female	12.25	Death	ICU admission
2020-30	TRUE	death	Male	12.977272727272727	Death	ICU admission
2020-30	TRUE	discharge	Female	9.15625	Discharge	ICU admission
2020-30	TRUE	discharge	Male	11.106382978723405	Discharge	ICU admission
2020-31	FALSE	death	Female	9.615384615384615	Death	No ICU admission
2020-31	FALSE	death	Male	9.933333333333334	Death	No ICU admission
2020-31	FALSE	discharge	Female	8.08849557522124	Discharge	No ICU admission
2020-31	FALSE	discharge	Male	7.983193277310924	Discharge	No ICU admission
2020-31	TRUE	death	Female	9.916666666666666	Death	ICU admission
2020-31	TRUE	death	Male	11.375	Death	ICU admission
2020-31	TRUE	discharge	Female	16.692307692307693	Discharge	ICU admission
2020-31	TRUE	discharge	Male	14.704545454545455	Discharge	ICU admission
2020-32	FALSE	death	Female	13.083333333333334	Death	No ICU admission
2020-32	FALSE	death	Male	15.6875	Death	No ICU admission
2020-32	FALSE	discharge	Female	6.717741935483871	Discharge	No ICU admission
2020-32	FALSE	discharge	Male	6.3559322033898304	Discharge	No ICU admission
2020-32	TRUE	death	Female	9.2	Death	ICU admission
2020-32	TRUE	death	Male	12.9375	Death	ICU admission
2020-32	TRUE	discharge	Female	12.538461538461538	Discharge	ICU admission
2020-32	TRUE	discharge	Male	12.26923076923077	Discharge	ICU admission
2020-33	FALSE	death	Female	11	Death	No ICU admission
2020-33	FALSE	death	Male	16.235294117647058	Death	No ICU admission
2020-33	FALSE	discharge	Female	7.369047619047619	Discharge	No ICU admission
2020-33	FALSE	discharge	Male	7.188405797101449	Discharge	No ICU admission
2020-33	TRUE	death	Female	9.428571428571429	Death	ICU admission
2020-33	TRUE	death	Male	8.741935483870968	Death	ICU admission
2020-33	TRUE	discharge	Female	13.176470588235293	Discharge	ICU admission
2020-33	TRUE	discharge	Male	12.5	Discharge	ICU admission
2020-34	FALSE	death	Female	12.625	Death	No ICU admission
2020-34	FALSE	death	Male	11.125	Death	No ICU admission
2020-34	FALSE	discharge	Female	8.105882352941176	Discharge	No ICU admission
2020-34	FALSE	discharge	Male	7.342342342342342	Discharge	No ICU admission
2020-34	TRUE	death	Female	9.625	Death	ICU admission
2020-34	TRUE	death	Male	12.162790697674419	Death	ICU admission
2020-34	TRUE	discharge	Female	10.807692307692308	Discharge	ICU admission
2020-34	TRUE	discharge	Male	14.842105263157896	Discharge	ICU admission
2020-35	FALSE	death	Female	8.3	Death	No ICU admission
2020-35	FALSE	death	Male	13.636363636363637	Death	No ICU admission
2020-35	FALSE	discharge	Female	8.296703296703297	Discharge	No ICU admission
2020-35	FALSE	discharge	Male	8.358778625954198	Discharge	No ICU admission
2020-35	TRUE	death	Female	11.909090909090908	Death	ICU admission
2020-35	TRUE	death	Male	12.307692307692308	Death	ICU admission
2020-35	TRUE	discharge	Female	17.333333333333332	Discharge	ICU admission
2020-35	TRUE	discharge	Male	13.333333333333334	Discharge	ICU admission
2020-36	FALSE	death	Female	15.52	Death	No ICU admission
2020-36	FALSE	death	Male	15.68	Death	No ICU admission
2020-36	FALSE	discharge	Female	9.584	Discharge	No ICU admission
2020-36	FALSE	discharge	Male	7.5	Discharge	No ICU admission
2020-36	TRUE	death	Female	9.935483870967742	Death	ICU admission
2020-36	TRUE	death	Male	12.823529411764707	Death	ICU admission
2020-36	TRUE	discharge	Female	15.5	Discharge	ICU admission
2020-36	TRUE	discharge	Male	18.192307692307693	Discharge	ICU admission
2020-37	FALSE	death	Female	13.944444444444445	Death	No ICU admission
2020-37	FALSE	death	Male	12.520833333333334	Death	No ICU admission
2020-37	FALSE	discharge	Female	7.71875	Discharge	No ICU admission
2020-37	FALSE	discharge	Male	7.772	Discharge	No ICU admission
2020-37	TRUE	death	Female	13.090909090909092	Death	ICU admission
2020-37	TRUE	death	Male	11.956521739130435	Death	ICU admission
2020-37	TRUE	discharge	Female	15.483870967741936	Discharge	ICU admission
2020-37	TRUE	discharge	Male	13.76595744680851	Discharge	ICU admission
2020-38	FALSE	death	Female	13.5	Death	No ICU admission
2020-38	FALSE	death	Male	12.445945945945946	Death	No ICU admission
2020-38	FALSE	discharge	Female	8.122923588039868	Discharge	No ICU admission
2020-38	FALSE	discharge	Male	7.421348314606742	Discharge	No ICU admission
2020-38	TRUE	death	Female	12.954545454545455	Death	ICU admission
2020-38	TRUE	death	Male	13.365384615384615	Death	ICU admission
2020-38	TRUE	discharge	Female	13.688888888888888	Discharge	ICU admission
2020-38	TRUE	discharge	Male	14.802631578947368	Discharge	ICU admission
2020-39	FALSE	death	Female	14.704225352112676	Death	No ICU admission
2020-39	FALSE	death	Male	13.636363636363637	Death	No ICU admission
2020-39	FALSE	discharge	Female	8.742092457420924	Discharge	No ICU admission
2020-39	FALSE	discharge	Male	7.9707865168539325	Discharge	No ICU admission
2020-39	TRUE	death	Female	12.909090909090908	Death	ICU admission
2020-39	TRUE	death	Male	14.02127659574468	Death	ICU admission
2020-39	TRUE	discharge	Female	15.104166666666666	Discharge	ICU admission
2020-39	TRUE	discharge	Male	14.416666666666666	Discharge	ICU admission
2020-40	FALSE	death	Female	13.313253012048193	Death	No ICU admission
2020-40	FALSE	death	Male	13.022900763358779	Death	No ICU admission
2020-40	FALSE	discharge	Female	9.383561643835616	Discharge	No ICU admission
2020-40	FALSE	discharge	Male	9.039383561643836	Discharge	No ICU admission
2020-40	TRUE	death	Female	13.866666666666667	Death	ICU admission
2020-40	TRUE	death	Male	14.793478260869565	Death	ICU admission
2020-40	TRUE	discharge	Female	15.156862745098039	Discharge	ICU admission
2020-40	TRUE	discharge	Male	15	Discharge	ICU admission
2020-41	FALSE	death	Female	12.25974025974026	Death	No ICU admission
2020-41	FALSE	death	Male	13.516746411483254	Death	No ICU admission
2020-41	FALSE	discharge	Female	9.995065789473685	Discharge	No ICU admission
2020-41	FALSE	discharge	Male	9.066765578635016	Discharge	No ICU admission
2020-41	TRUE	death	Female	10.666666666666666	Death	ICU admission
2020-41	TRUE	death	Male	13.745283018867925	Death	ICU admission
2020-41	TRUE	discharge	Female	13.571428571428571	Discharge	ICU admission
2020-41	TRUE	discharge	Male	14.683098591549296	Discharge	ICU admission
2020-42	FALSE	death	Female	11.934065934065934	Death	No ICU admission
2020-42	FALSE	death	Male	11.626984126984127	Death	No ICU admission
2020-42	FALSE	discharge	Female	9.155440414507773	Discharge	No ICU admission
2020-42	FALSE	discharge	Male	8.955865272938444	Discharge	No ICU admission
2020-42	TRUE	death	Female	10.891304347826088	Death	ICU admission
2020-42	TRUE	death	Male	13.006993006993007	Death	ICU admission
2020-42	TRUE	discharge	Female	15.05	Discharge	ICU admission
2020-42	TRUE	discharge	Male	15.642857142857142	Discharge	ICU admission
2020-43	FALSE	death	Female	11.712389380530974	Death	No ICU admission
2020-43	FALSE	death	Male	11.477419354838709	Death	No ICU admission
2020-43	FALSE	discharge	Female	9.301435406698564	Discharge	No ICU admission
2020-43	FALSE	discharge	Male	8.662802950474184	Discharge	No ICU admission
2020-43	TRUE	death	Female	13.462962962962964	Death	ICU admission
2020-43	TRUE	death	Male	14.695652173913043	Death	ICU admission
2020-43	TRUE	discharge	Female	16.024390243902438	Discharge	ICU admission
2020-43	TRUE	discharge	Male	14.552631578947368	Discharge	ICU admission
2020-44	FALSE	death	Female	12.05911330049261	Death	No ICU admission
2020-44	FALSE	death	Male	10.911931818181818	Death	No ICU admission
2020-44	FALSE	discharge	Female	8.6	Discharge	No ICU admission
2020-44	FALSE	discharge	Male	8.6923828125	Discharge	No ICU admission
2020-44	TRUE	death	Female	13.508771929824562	Death	ICU admission
2020-44	TRUE	death	Male	14.605882352941176	Death	ICU admission
2020-44	TRUE	discharge	Female	14.780219780219781	Discharge	ICU admission
2020-44	TRUE	discharge	Male	14.981481481481481	Discharge	ICU admission
2021-1	FALSE	death	Female	9.954545454545455	Death	No ICU admission
2021-1	FALSE	death	Male	8.439024390243903	Death	No ICU admission
2021-1	FALSE	discharge	Female	6.756281407035176	Discharge	No ICU admission
2021-1	FALSE	discharge	Male	6.575539568345324	Discharge	No ICU admission
2021-1	TRUE	death	Female	15.06	Death	ICU admission
2021-1	TRUE	death	Male	12.193181818181818	Death	ICU admission
2021-1	TRUE	discharge	Female	14.261538461538462	Discharge	ICU admission
2021-1	TRUE	discharge	Male	12.917431192660551	Discharge	ICU admission
2021-2	FALSE	death	Female	9.285714285714286	Death	No ICU admission
2021-2	FALSE	death	Male	9.6	Death	No ICU admission
2021-2	FALSE	discharge	Female	7.6231884057971016	Discharge	No ICU admission
2021-2	FALSE	discharge	Male	6.52991452991453	Discharge	No ICU admission
2021-2	TRUE	death	Female	9.4	Death	ICU admission
2021-2	TRUE	death	Male	9.571428571428571	Death	ICU admission
2021-2	TRUE	discharge	Female	7.8	Discharge	ICU admission
2021-2	TRUE	discharge	Male	17.692307692307693	Discharge	ICU admission
2021-3	FALSE	death	Female	12.75	Death	No ICU admission
2021-3	FALSE	death	Male	7.75	Death	No ICU admission
2021-3	FALSE	discharge	Female	6.529411764705882	Discharge	No ICU admission
2021-3	FALSE	discharge	Male	8.833333333333334	Discharge	No ICU admission
2021-3	TRUE	death	Female	10	Death	ICU admission
2021-3	TRUE	death	Male	28	Death	ICU admission
2021-3	TRUE	discharge	Female	10.5	Discharge	ICU admission
2021-3	TRUE	discharge	Male	13	Discharge	ICU admission
2021-4	FALSE	discharge	Female	10	Discharge	No ICU admission
2021-4	FALSE	discharge	Male	8.6	Discharge	No ICU admission
2021-4	TRUE	death	Male	19.5	Death	ICU admission
2021-4	TRUE	discharge	Male	20	Discharge	ICU admission
2021-5	FALSE	death	Female	8	Death	No ICU admission
2021-5	FALSE	death	Male	7	Death	No ICU admission
2021-5	FALSE	discharge	Female	7.125	Discharge	No ICU admission
2021-5	FALSE	discharge	Male	6.75	Discharge	No ICU admission
2021-5	TRUE	death	Male	10	Death	ICU admission
2021-5	TRUE	discharge	Male	13	Discharge	ICU admission
2021-6	FALSE	death	Female	7.5	Death	No ICU admission
2021-6	FALSE	discharge	Female	18	Discharge	No ICU admission
2021-7	FALSE	discharge	Male	12	Discharge	No ICU admission
2021-8	FALSE	discharge	Male	6	Discharge	No ICU admission
