# Supplementary material for: Ten months of temporal variation in the clinical journey of hospitalised patients with COVID-19: An observational cohort
Source: eLife. 2021 Nov 23;10:e70970. doi: 10.7554/eLife.70970 (PMC8791638; doi:10.7554/eLife.70970)
Supplement: Figure 3—source data 4. [file elife-70970-fig3-data4.zip › Fig_3S2.csv]

year.epiweek.start	start.to.exit
2020-10	16.347619047619048
2020-11	12.876478318002627
2020-12	11.359227561992538
2020-13	10.607428348605966
2020-14	9.892844403224656
2020-15	9.63712818696884
2020-16	9.748319050758075
2020-17	10.24036896364623
2020-18	10.61942636779947
2020-19	10.806875631951467
2020-20	11.09962947715109
2020-21	10.927608587119321
2020-22	10.732214765100672
2020-23	11.098360655737705
2020-24	10.310249307479225
2020-25	10.312903225806451
2020-26	10.27849588719154
2020-27	9.63875968992248
2020-28	10.00709219858156
2020-29	10.30722891566265
2020-30	9.169977924944812
2020-31	9.908616187989557
2020-32	8.86284289276808
2020-33	9.20053475935829
2020-34	9.73198847262248
2020-35	9.988130563798219
2020-36	10.665116279069768
2020-37	9.663663663663664
2020-38	9.710633946830265
2020-39	10.329762815608262
2020-40	10.862001308044473
2020-41	10.95195641406637
2020-42	10.382139983909896
2020-43	10.413280116110304
2020-44	10.167780748663102
2020-45	9.887059598287784
2020-46	9.538063337393423
2020-47	9.637336093857833
2020-48	9.86339522546419
2020-49	10.951643192488262
2020-50	10.39599609375
2020-51	9.601500441306266
2020-52	9.994250331711632
2020-53	9.434824434824435
