# Supplementary material for: Ten months of temporal variation in the clinical journey of hospitalised patients with COVID-19: An observational cohort
Source: eLife. 2021 Nov 23;10:e70970. doi: 10.7554/eLife.70970 (PMC8791638; doi:10.7554/eLife.70970)
Supplement: Figure 3—source data 5. [file elife-70970-fig3-data5.zip › Fig_3S3.csv]

year.epiweek.start	ICU.ever	nice.agegp	cfr	count	nice.ICU
2020-10	FALSE	40-59	0.08	75	No ICU/HDU admission
2020-10	FALSE	0-19	0	9	No ICU/HDU admission
2020-10	FALSE	20-39	0	42	No ICU/HDU admission
2020-10	FALSE	60-69	0.15789473684210525	38	No ICU/HDU admission
2020-10	FALSE	70-79	0.2916666666666667	48	No ICU/HDU admission
2020-10	FALSE	80+	0.5806451612903226	93	No ICU/HDU admission
2020-10	TRUE	40-59	0.5	20	ICU/HDU admission
2020-10	TRUE	20-39	0.2	5	ICU/HDU admission
2020-10	TRUE	60-69	0.5	22	ICU/HDU admission
2020-10	TRUE	70-79	0.72	25	ICU/HDU admission
2020-10	TRUE	80+	0.6818181818181818	22	ICU/HDU admission
2020-11	FALSE	40-59	0.05670103092783505	194	No ICU/HDU admission
2020-11	FALSE	0-19	0.02	50	No ICU/HDU admission
2020-11	FALSE	20-39	0.009259259259259259	108	No ICU/HDU admission
2020-11	FALSE	60-69	0.1619718309859155	142	No ICU/HDU admission
2020-11	FALSE	70-79	0.3645320197044335	203	No ICU/HDU admission
2020-11	FALSE	80+	0.5840220385674931	363	No ICU/HDU admission
2020-11	TRUE	40-59	0.42	100	ICU/HDU admission
2020-11	TRUE	0-19	0	2	ICU/HDU admission
2020-11	TRUE	20-39	0.1111111111111111	18	ICU/HDU admission
2020-11	TRUE	60-69	0.5308641975308642	81	ICU/HDU admission
2020-11	TRUE	70-79	0.6	105	ICU/HDU admission
2020-11	TRUE	80+	0.7419354838709677	31	ICU/HDU admission
2020-12	FALSE	40-59	0.07865168539325842	623	No ICU/HDU admission
2020-12	FALSE	0-19	0	134	No ICU/HDU admission
2020-12	FALSE	20-39	0.011627906976744186	258	No ICU/HDU admission
2020-12	FALSE	60-69	0.1838074398249453	457	No ICU/HDU admission
2020-12	FALSE	70-79	0.36350148367952523	674	No ICU/HDU admission
2020-12	FALSE	80+	0.5461254612546126	1084	No ICU/HDU admission
2020-12	TRUE	40-59	0.2906574394463668	289	ICU/HDU admission
2020-12	TRUE	0-19	0.1	10	ICU/HDU admission
2020-12	TRUE	20-39	0.18181818181818182	77	ICU/HDU admission
2020-12	TRUE	60-69	0.45901639344262296	244	ICU/HDU admission
2020-12	TRUE	70-79	0.6502242152466368	223	ICU/HDU admission
2020-12	TRUE	80+	0.7471264367816092	87	ICU/HDU admission
2020-13	FALSE	40-59	0.06288873531444368	1447	No ICU/HDU admission
2020-13	FALSE	0-19	0.018633540372670808	161	No ICU/HDU admission
2020-13	FALSE	20-39	0.014256619144602852	491	No ICU/HDU admission
2020-13	FALSE	60-69	0.19111111111111112	1125	No ICU/HDU admission
2020-13	FALSE	70-79	0.39666666666666667	1800	No ICU/HDU admission
2020-13	FALSE	80+	0.5436370626682046	2601	No ICU/HDU admission
2020-13	TRUE	40-59	0.31277533039647576	681	ICU/HDU admission
2020-13	TRUE	0-19	0.14285714285714285	14	ICU/HDU admission
2020-13	TRUE	20-39	0.18238993710691823	159	ICU/HDU admission
2020-13	TRUE	60-69	0.5308411214953271	535	ICU/HDU admission
2020-13	TRUE	70-79	0.6781857451403888	463	ICU/HDU admission
2020-13	TRUE	80+	0.7379310344827587	145	ICU/HDU admission
2020-14	FALSE	40-59	0.0644883920894239	2326	No ICU/HDU admission
2020-14	FALSE	0-19	0.010810810810810811	185	No ICU/HDU admission
2020-14	FALSE	20-39	0.022838499184339316	613	No ICU/HDU admission
2020-14	FALSE	60-69	0.1995540691192865	1794	No ICU/HDU admission
2020-14	FALSE	70-79	0.3671315491895967	2653	No ICU/HDU admission
2020-14	FALSE	80+	0.5266507557677009	3771	No ICU/HDU admission
2020-14	TRUE	40-59	0.3713620488940629	859	ICU/HDU admission
2020-14	TRUE	0-19	0.08333333333333333	24	ICU/HDU admission
2020-14	TRUE	20-39	0.1893491124260355	169	ICU/HDU admission
2020-14	TRUE	60-69	0.5156017830609212	673	ICU/HDU admission
2020-14	TRUE	70-79	0.6474226804123712	485	ICU/HDU admission
2020-14	TRUE	80+	0.75	136	ICU/HDU admission
2020-15	FALSE	40-59	0.05616850551654965	1994	No ICU/HDU admission
2020-15	FALSE	0-19	0.009433962264150943	106	No ICU/HDU admission
2020-15	FALSE	20-39	0.016194331983805668	494	No ICU/HDU admission
2020-15	FALSE	60-69	0.21841541755888652	1401	No ICU/HDU admission
2020-15	FALSE	70-79	0.3839884947267498	2086	No ICU/HDU admission
2020-15	FALSE	80+	0.5360764995653434	3451	No ICU/HDU admission
2020-15	TRUE	40-59	0.3397745571658615	621	ICU/HDU admission
2020-15	TRUE	0-19	0.17647058823529413	17	ICU/HDU admission
2020-15	TRUE	20-39	0.13513513513513514	111	ICU/HDU admission
2020-15	TRUE	60-69	0.5778251599147122	469	ICU/HDU admission
2020-15	TRUE	70-79	0.6797385620915033	306	ICU/HDU admission
2020-15	TRUE	80+	0.6694915254237288	118	ICU/HDU admission
2020-16	FALSE	40-59	0.07028753993610223	1252	No ICU/HDU admission
2020-16	FALSE	0-19	0	72	No ICU/HDU admission
2020-16	FALSE	20-39	0.010610079575596816	377	No ICU/HDU admission
2020-16	FALSE	60-69	0.19383259911894274	908	No ICU/HDU admission
2020-16	FALSE	70-79	0.3535427319211103	1369	No ICU/HDU admission
2020-16	FALSE	80+	0.5171339563862928	2568	No ICU/HDU admission
2020-16	TRUE	40-59	0.2972972972972973	407	ICU/HDU admission
2020-16	TRUE	0-19	0.13333333333333333	15	ICU/HDU admission
2020-16	TRUE	20-39	0.2692307692307692	78	ICU/HDU admission
2020-16	TRUE	60-69	0.5483870967741935	248	ICU/HDU admission
2020-16	TRUE	70-79	0.5844155844155844	154	ICU/HDU admission
2020-16	TRUE	80+	0.65	60	ICU/HDU admission
2020-17	FALSE	40-59	0.07142857142857142	812	No ICU/HDU admission
2020-17	FALSE	0-19	0.03076923076923077	65	No ICU/HDU admission
2020-17	FALSE	20-39	0.015444015444015444	259	No ICU/HDU admission
2020-17	FALSE	60-69	0.21350078492935637	637	No ICU/HDU admission
2020-17	FALSE	70-79	0.3557504873294347	1026	No ICU/HDU admission
2020-17	FALSE	80+	0.4855721393034826	2010	No ICU/HDU admission
2020-17	TRUE	40-59	0.3192307692307692	260	ICU/HDU admission
2020-17	TRUE	0-19	0.09523809523809523	21	ICU/HDU admission
2020-17	TRUE	20-39	0.1774193548387097	62	ICU/HDU admission
2020-17	TRUE	60-69	0.48427672955974843	159	ICU/HDU admission
2020-17	TRUE	70-79	0.6504065040650406	123	ICU/HDU admission
2020-17	TRUE	80+	0.6410256410256411	39	ICU/HDU admission
2020-18	FALSE	40-59	0.06260869565217392	575	No ICU/HDU admission
2020-18	FALSE	0-19	0	62	No ICU/HDU admission
2020-18	FALSE	20-39	0.022935779816513763	218	No ICU/HDU admission
2020-18	FALSE	60-69	0.15756302521008403	476	No ICU/HDU admission
2020-18	FALSE	70-79	0.3470967741935484	775	No ICU/HDU admission
2020-18	FALSE	80+	0.436820652173913	1472	No ICU/HDU admission
2020-18	TRUE	40-59	0.29310344827586204	174	ICU/HDU admission
2020-18	TRUE	0-19	0	28	ICU/HDU admission
2020-18	TRUE	20-39	0.10204081632653061	49	ICU/HDU admission
2020-18	TRUE	60-69	0.425	120	ICU/HDU admission
2020-18	TRUE	70-79	0.6371681415929203	113	ICU/HDU admission
2020-18	TRUE	80+	0.575	40	ICU/HDU admission
2020-19	FALSE	40-59	0.053452115812917596	449	No ICU/HDU admission
2020-19	FALSE	0-19	0.03278688524590164	61	No ICU/HDU admission
2020-19	FALSE	20-39	0.02	150	No ICU/HDU admission
2020-19	FALSE	60-69	0.1624203821656051	314	No ICU/HDU admission
2020-19	FALSE	70-79	0.3258003766478343	531	No ICU/HDU admission
2020-19	FALSE	80+	0.43552750225428316	1109	No ICU/HDU admission
2020-19	TRUE	40-59	0.38095238095238093	126	ICU/HDU admission
2020-19	TRUE	0-19	0.08	25	ICU/HDU admission
2020-19	TRUE	20-39	0.2222222222222222	27	ICU/HDU admission
2020-19	TRUE	60-69	0.45454545454545453	77	ICU/HDU admission
2020-19	TRUE	70-79	0.7608695652173914	46	ICU/HDU admission
2020-19	TRUE	80+	0.6296296296296297	27	ICU/HDU admission
2020-20	FALSE	40-59	0.07142857142857142	322	No ICU/HDU admission
2020-20	FALSE	0-19	0	57	No ICU/HDU admission
2020-20	FALSE	20-39	0	119	No ICU/HDU admission
2020-20	FALSE	60-69	0.2198581560283688	282	No ICU/HDU admission
2020-20	FALSE	70-79	0.3333333333333333	408	No ICU/HDU admission
2020-20	FALSE	80+	0.4039125431530495	869	No ICU/HDU admission
2020-20	TRUE	40-59	0.37606837606837606	117	ICU/HDU admission
2020-20	TRUE	0-19	0.13333333333333333	15	ICU/HDU admission
2020-20	TRUE	20-39	0.17647058823529413	34	ICU/HDU admission
2020-20	TRUE	60-69	0.5056179775280899	89	ICU/HDU admission
2020-20	TRUE	70-79	0.5245901639344263	61	ICU/HDU admission
2020-20	TRUE	80+	0.75	36	ICU/HDU admission
2020-21	FALSE	40-59	0.0694980694980695	259	No ICU/HDU admission
2020-21	FALSE	0-19	0.021739130434782608	46	No ICU/HDU admission
2020-21	FALSE	20-39	0.010416666666666666	96	No ICU/HDU admission
2020-21	FALSE	60-69	0.17142857142857143	210	No ICU/HDU admission
2020-21	FALSE	70-79	0.2924281984334204	383	No ICU/HDU admission
2020-21	FALSE	80+	0.4324712643678161	696	No ICU/HDU admission
2020-21	TRUE	40-59	0.41904761904761906	105	ICU/HDU admission
2020-21	TRUE	0-19	0	6	ICU/HDU admission
2020-21	TRUE	20-39	0.23076923076923078	26	ICU/HDU admission
2020-21	TRUE	60-69	0.48	75	ICU/HDU admission
2020-21	TRUE	70-79	0.6037735849056604	53	ICU/HDU admission
2020-21	TRUE	80+	0.56	25	ICU/HDU admission
2020-22	FALSE	40-59	0.0374331550802139	187	No ICU/HDU admission
2020-22	FALSE	0-19	0	43	No ICU/HDU admission
2020-22	FALSE	20-39	0.01282051282051282	78	No ICU/HDU admission
2020-22	FALSE	60-69	0.2077922077922078	154	No ICU/HDU admission
2020-22	FALSE	70-79	0.28286852589641437	251	No ICU/HDU admission
2020-22	FALSE	80+	0.42857142857142855	462	No ICU/HDU admission
2020-22	TRUE	40-59	0.5306122448979592	98	ICU/HDU admission
2020-22	TRUE	0-19	0.14285714285714285	7	ICU/HDU admission
2020-22	TRUE	20-39	0.16	25	ICU/HDU admission
2020-22	TRUE	60-69	0.5641025641025641	78	ICU/HDU admission
2020-22	TRUE	70-79	0.6268656716417911	67	ICU/HDU admission
2020-22	TRUE	80+	0.5238095238095238	21	ICU/HDU admission
2020-23	FALSE	40-59	0.07738095238095238	168	No ICU/HDU admission
2020-23	FALSE	0-19	0	24	No ICU/HDU admission
2020-23	FALSE	20-39	0.03076923076923077	65	No ICU/HDU admission
2020-23	FALSE	60-69	0.11570247933884298	121	No ICU/HDU admission
2020-23	FALSE	70-79	0.27403846153846156	208	No ICU/HDU admission
2020-23	FALSE	80+	0.4105263157894737	380	No ICU/HDU admission
2020-23	TRUE	40-59	0.5777777777777777	90	ICU/HDU admission
2020-23	TRUE	0-19	0.1111111111111111	9	ICU/HDU admission
2020-23	TRUE	20-39	0.35	40	ICU/HDU admission
2020-23	TRUE	60-69	0.5555555555555556	63	ICU/HDU admission
2020-23	TRUE	70-79	0.7	50	ICU/HDU admission
2020-23	TRUE	80+	0.6666666666666666	27	ICU/HDU admission
2020-24	FALSE	40-59	0.0472972972972973	148	No ICU/HDU admission
2020-24	FALSE	0-19	0	13	No ICU/HDU admission
2020-24	FALSE	20-39	0	56	No ICU/HDU admission
2020-24	FALSE	60-69	0.10476190476190476	105	No ICU/HDU admission
2020-24	FALSE	70-79	0.19745222929936307	157	No ICU/HDU admission
2020-24	FALSE	80+	0.34219269102990035	301	No ICU/HDU admission
2020-24	TRUE	40-59	0.49504950495049505	101	ICU/HDU admission
2020-24	TRUE	0-19	0	6	ICU/HDU admission
2020-24	TRUE	20-39	0.36666666666666664	30	ICU/HDU admission
2020-24	TRUE	60-69	0.55	60	ICU/HDU admission
2020-24	TRUE	70-79	0.6470588235294118	34	ICU/HDU admission
2020-24	TRUE	80+	0.5714285714285714	21	ICU/HDU admission
2020-25	FALSE	40-59	0.05982905982905983	117	No ICU/HDU admission
2020-25	FALSE	0-19	0	15	No ICU/HDU admission
2020-25	FALSE	20-39	0	70	No ICU/HDU admission
2020-25	FALSE	60-69	0.13541666666666666	96	No ICU/HDU admission
2020-25	FALSE	70-79	0.24806201550387597	129	No ICU/HDU admission
2020-25	FALSE	80+	0.3130841121495327	214	No ICU/HDU admission
2020-25	TRUE	40-59	0.5357142857142857	84	ICU/HDU admission
2020-25	TRUE	0-19	0.1	10	ICU/HDU admission
2020-25	TRUE	20-39	0.23076923076923078	26	ICU/HDU admission
2020-25	TRUE	60-69	0.47761194029850745	67	ICU/HDU admission
2020-25	TRUE	70-79	0.5714285714285714	42	ICU/HDU admission
2020-25	TRUE	80+	0.56	25	ICU/HDU admission
2020-26	FALSE	40-59	0.049019607843137254	102	No ICU/HDU admission
2020-26	FALSE	0-19	0	17	No ICU/HDU admission
2020-26	FALSE	20-39	0	72	No ICU/HDU admission
2020-26	FALSE	60-69	0.047619047619047616	84	No ICU/HDU admission
2020-26	FALSE	70-79	0.18253968253968253	126	No ICU/HDU admission
2020-26	FALSE	80+	0.31868131868131866	182	No ICU/HDU admission
2020-26	TRUE	40-59	0.48333333333333334	60	ICU/HDU admission
2020-26	TRUE	0-19	0	8	ICU/HDU admission
2020-26	TRUE	20-39	0.1724137931034483	29	ICU/HDU admission
2020-26	TRUE	60-69	0.5344827586206896	58	ICU/HDU admission
2020-26	TRUE	70-79	0.75	52	ICU/HDU admission
2020-26	TRUE	80+	0.42857142857142855	21	ICU/HDU admission
2020-27	FALSE	40-59	0.04	100	No ICU/HDU admission
2020-27	FALSE	0-19	0	14	No ICU/HDU admission
2020-27	FALSE	20-39	0	54	No ICU/HDU admission
2020-27	FALSE	60-69	0	59	No ICU/HDU admission
2020-27	FALSE	70-79	0.175	80	No ICU/HDU admission
2020-27	FALSE	80+	0.1875	112	No ICU/HDU admission
2020-27	TRUE	40-59	0.509090909090909	55	ICU/HDU admission
2020-27	TRUE	0-19	0	4	ICU/HDU admission
2020-27	TRUE	20-39	0.15	20	ICU/HDU admission
2020-27	TRUE	60-69	0.45454545454545453	66	ICU/HDU admission
2020-27	TRUE	70-79	0.6153846153846154	26	ICU/HDU admission
2020-27	TRUE	80+	0.5333333333333333	15	ICU/HDU admission
2020-28	FALSE	40-59	0.0410958904109589	73	No ICU/HDU admission
2020-28	FALSE	0-19	0	11	No ICU/HDU admission
2020-28	FALSE	20-39	0	53	No ICU/HDU admission
2020-28	FALSE	60-69	0	46	No ICU/HDU admission
2020-28	FALSE	70-79	0.19753086419753085	81	No ICU/HDU admission
2020-28	FALSE	80+	0.32967032967032966	91	No ICU/HDU admission
2020-28	TRUE	40-59	0.45098039215686275	51	ICU/HDU admission
2020-28	TRUE	0-19	1	3	ICU/HDU admission
2020-28	TRUE	20-39	0.32	25	ICU/HDU admission
2020-28	TRUE	60-69	0.5434782608695652	46	ICU/HDU admission
2020-28	TRUE	70-79	0.5714285714285714	35	ICU/HDU admission
2020-28	TRUE	80+	0.5555555555555556	18	ICU/HDU admission
2020-29	FALSE	40-59	0.053763440860215055	93	No ICU/HDU admission
2020-29	FALSE	0-19	0	18	No ICU/HDU admission
2020-29	FALSE	20-39	0.021739130434782608	46	No ICU/HDU admission
2020-29	FALSE	60-69	0.04	50	No ICU/HDU admission
2020-29	FALSE	70-79	0.061224489795918366	49	No ICU/HDU admission
2020-29	FALSE	80+	0.25333333333333335	75	No ICU/HDU admission
2020-29	TRUE	40-59	0.2	40	ICU/HDU admission
2020-29	TRUE	0-19	0	1	ICU/HDU admission
2020-29	TRUE	20-39	0.3333333333333333	15	ICU/HDU admission
2020-29	TRUE	60-69	0.5483870967741935	31	ICU/HDU admission
2020-29	TRUE	70-79	0.4782608695652174	23	ICU/HDU admission
2020-29	TRUE	80+	0.3125	16	ICU/HDU admission
2020-30	FALSE	40-59	0.03076923076923077	65	No ICU/HDU admission
2020-30	FALSE	0-19	0	9	No ICU/HDU admission
2020-30	FALSE	20-39	0	42	No ICU/HDU admission
2020-30	FALSE	60-69	0.06060606060606061	33	No ICU/HDU admission
2020-30	FALSE	70-79	0.18	50	No ICU/HDU admission
2020-30	FALSE	80+	0.30985915492957744	71	No ICU/HDU admission
2020-30	TRUE	40-59	0.35135135135135137	37	ICU/HDU admission
2020-30	TRUE	0-19	0.25	4	ICU/HDU admission
2020-30	TRUE	20-39	0.1875	16	ICU/HDU admission
2020-30	TRUE	60-69	0.5666666666666667	30	ICU/HDU admission
2020-30	TRUE	70-79	0.38461538461538464	26	ICU/HDU admission
2020-30	TRUE	80+	0.8461538461538461	13	ICU/HDU admission
2020-31	FALSE	40-59	0.06349206349206349	63	No ICU/HDU admission
2020-31	FALSE	0-19	0.3333333333333333	6	No ICU/HDU admission
2020-31	FALSE	20-39	0.07142857142857142	28	No ICU/HDU admission
2020-31	FALSE	60-69	0.05128205128205128	39	No ICU/HDU admission
2020-31	FALSE	70-79	0.17073170731707318	41	No ICU/HDU admission
2020-31	FALSE	80+	0.24242424242424243	66	No ICU/HDU admission
2020-31	TRUE	40-59	0.3076923076923077	39	ICU/HDU admission
2020-31	TRUE	0-19	0	2	ICU/HDU admission
2020-31	TRUE	20-39	0.23076923076923078	13	ICU/HDU admission
2020-31	TRUE	60-69	0.5555555555555556	18	ICU/HDU admission
2020-31	TRUE	70-79	0.5	26	ICU/HDU admission
2020-31	TRUE	80+	0.5714285714285714	14	ICU/HDU admission
2020-32	FALSE	40-59	0	73	No ICU/HDU admission
2020-32	FALSE	0-19	0	11	No ICU/HDU admission
2020-32	FALSE	20-39	0	27	No ICU/HDU admission
2020-32	FALSE	60-69	0.024390243902439025	41	No ICU/HDU admission
2020-32	FALSE	70-79	0.21621621621621623	37	No ICU/HDU admission
2020-32	FALSE	80+	0.3584905660377358	53	No ICU/HDU admission
2020-32	TRUE	40-59	0.34375	32	ICU/HDU admission
2020-32	TRUE	0-19	0.5	2	ICU/HDU admission
2020-32	TRUE	20-39	0.17647058823529413	17	ICU/HDU admission
2020-32	TRUE	60-69	0.40625	32	ICU/HDU admission
2020-32	TRUE	70-79	0.64	25	ICU/HDU admission
2020-32	TRUE	80+	0.6153846153846154	13	ICU/HDU admission
2020-33	FALSE	40-59	0.016129032258064516	62	No ICU/HDU admission
2020-33	FALSE	0-19	0	8	No ICU/HDU admission
2020-33	FALSE	20-39	0.02702702702702703	37	No ICU/HDU admission
2020-33	FALSE	60-69	0.1	30	No ICU/HDU admission
2020-33	FALSE	70-79	0.18421052631578946	38	No ICU/HDU admission
2020-33	FALSE	80+	0.37777777777777777	45	No ICU/HDU admission
2020-33	TRUE	40-59	0.27906976744186046	43	ICU/HDU admission
2020-33	TRUE	0-19	0	3	ICU/HDU admission
2020-33	TRUE	20-39	0.35714285714285715	14	ICU/HDU admission
2020-33	TRUE	60-69	0.45161290322580644	31	ICU/HDU admission
2020-33	TRUE	70-79	0.5416666666666666	24	ICU/HDU admission
2020-33	TRUE	80+	0.5	2	ICU/HDU admission
2020-34	FALSE	40-59	0.05172413793103448	58	No ICU/HDU admission
2020-34	FALSE	0-19	0	11	No ICU/HDU admission
2020-34	FALSE	20-39	0	25	No ICU/HDU admission
2020-34	FALSE	60-69	0.12	25	No ICU/HDU admission
2020-34	FALSE	70-79	0.12903225806451613	31	No ICU/HDU admission
2020-34	FALSE	80+	0.4	40	No ICU/HDU admission
2020-34	TRUE	40-59	0.43859649122807015	57	ICU/HDU admission
2020-34	TRUE	0-19	0.25	4	ICU/HDU admission
2020-34	TRUE	20-39	0.375	8	ICU/HDU admission
2020-34	TRUE	60-69	0.5238095238095238	21	ICU/HDU admission
2020-34	TRUE	70-79	0.6190476190476191	21	ICU/HDU admission
2020-34	TRUE	80+	0.625	8	ICU/HDU admission
2020-35	FALSE	40-59	0.021739130434782608	46	No ICU/HDU admission
2020-35	FALSE	0-19	0	4	No ICU/HDU admission
2020-35	FALSE	20-39	0	31	No ICU/HDU admission
2020-35	FALSE	60-69	0.038461538461538464	26	No ICU/HDU admission
2020-35	FALSE	70-79	0.1388888888888889	36	No ICU/HDU admission
2020-35	FALSE	80+	0.2545454545454545	55	No ICU/HDU admission
2020-35	TRUE	40-59	0.36363636363636365	33	ICU/HDU admission
2020-35	TRUE	0-19	0.5	2	ICU/HDU admission
2020-35	TRUE	20-39	0.2	10	ICU/HDU admission
2020-35	TRUE	60-69	0.4666666666666667	15	ICU/HDU admission
2020-35	TRUE	70-79	0.4117647058823529	17	ICU/HDU admission
2020-35	TRUE	80+	0.6666666666666666	12	ICU/HDU admission
2020-36	FALSE	40-59	0.020833333333333332	48	No ICU/HDU admission
2020-36	FALSE	0-19	0	7	No ICU/HDU admission
2020-36	FALSE	20-39	0	39	No ICU/HDU admission
2020-36	FALSE	60-69	0.16216216216216217	37	No ICU/HDU admission
2020-36	FALSE	70-79	0.24528301886792453	53	No ICU/HDU admission
2020-36	FALSE	80+	0.37037037037037035	81	No ICU/HDU admission
2020-36	TRUE	40-59	0.4634146341463415	41	ICU/HDU admission
2020-36	TRUE	0-19	0.3333333333333333	3	ICU/HDU admission
2020-36	TRUE	20-39	0.5	10	ICU/HDU admission
2020-36	TRUE	60-69	0.68	25	ICU/HDU admission
2020-36	TRUE	70-79	0.75	20	ICU/HDU admission
2020-36	TRUE	80+	0.8181818181818182	11	ICU/HDU admission
2020-37	FALSE	40-59	0.008547008547008548	117	No ICU/HDU admission
2020-37	FALSE	0-19	0	15	No ICU/HDU admission
2020-37	FALSE	20-39	0.014285714285714285	70	No ICU/HDU admission
2020-37	FALSE	60-69	0.1506849315068493	73	No ICU/HDU admission
2020-37	FALSE	70-79	0.20224719101123595	89	No ICU/HDU admission
2020-37	FALSE	80+	0.4230769230769231	130	No ICU/HDU admission
2020-37	TRUE	40-59	0.38461538461538464	52	ICU/HDU admission
2020-37	TRUE	0-19	0	1	ICU/HDU admission
2020-37	TRUE	20-39	0.2222222222222222	9	ICU/HDU admission
2020-37	TRUE	60-69	0.25925925925925924	27	ICU/HDU admission
2020-37	TRUE	70-79	0.5862068965517241	29	ICU/HDU admission
2020-37	TRUE	80+	0.7692307692307693	13	ICU/HDU admission
2020-38	FALSE	40-59	0.02577319587628866	194	No ICU/HDU admission
2020-38	FALSE	0-19	0.045454545454545456	22	No ICU/HDU admission
2020-38	FALSE	20-39	0	87	No ICU/HDU admission
2020-38	FALSE	60-69	0.08661417322834646	127	No ICU/HDU admission
2020-38	FALSE	70-79	0.18055555555555555	144	No ICU/HDU admission
2020-38	FALSE	80+	0.41025641025641024	195	No ICU/HDU admission
2020-38	TRUE	40-59	0.2318840579710145	69	ICU/HDU admission
2020-38	TRUE	0-19	0	1	ICU/HDU admission
2020-38	TRUE	20-39	0.23809523809523808	21	ICU/HDU admission
2020-38	TRUE	60-69	0.3333333333333333	36	ICU/HDU admission
2020-38	TRUE	70-79	0.6	45	ICU/HDU admission
2020-38	TRUE	80+	0.6470588235294118	17	ICU/HDU admission
2020-39	FALSE	40-59	0.02727272727272727	220	No ICU/HDU admission
2020-39	FALSE	0-19	0	22	No ICU/HDU admission
2020-39	FALSE	20-39	0.008	125	No ICU/HDU admission
2020-39	FALSE	60-69	0.09714285714285714	175	No ICU/HDU admission
2020-39	FALSE	70-79	0.23706896551724138	232	No ICU/HDU admission
2020-39	FALSE	80+	0.41015625	256	No ICU/HDU admission
2020-39	TRUE	40-59	0.3150684931506849	73	ICU/HDU admission
2020-39	TRUE	0-19	0	6	ICU/HDU admission
2020-39	TRUE	20-39	0.1111111111111111	18	ICU/HDU admission
2020-39	TRUE	60-69	0.5352112676056338	71	ICU/HDU admission
2020-39	TRUE	70-79	0.7142857142857143	63	ICU/HDU admission
2020-39	TRUE	80+	0.7083333333333334	24	ICU/HDU admission
2020-40	FALSE	40-59	0.022222222222222223	270	No ICU/HDU admission
2020-40	FALSE	0-19	0	33	No ICU/HDU admission
2020-40	FALSE	20-39	0.010526315789473684	95	No ICU/HDU admission
2020-40	FALSE	60-69	0.07142857142857142	196	No ICU/HDU admission
2020-40	FALSE	70-79	0.19285714285714287	280	No ICU/HDU admission
2020-40	FALSE	80+	0.3949579831932773	357	No ICU/HDU admission
2020-40	TRUE	40-59	0.2716049382716049	81	ICU/HDU admission
2020-40	TRUE	0-19	0.25	4	ICU/HDU admission
2020-40	TRUE	20-39	0.18518518518518517	27	ICU/HDU admission
2020-40	TRUE	60-69	0.5394736842105263	76	ICU/HDU admission
2020-40	TRUE	70-79	0.6101694915254238	59	ICU/HDU admission
2020-40	TRUE	80+	0.5714285714285714	28	ICU/HDU admission
2020-41	FALSE	40-59	0.03058103975535168	327	No ICU/HDU admission
2020-41	FALSE	0-19	0.02564102564102564	39	No ICU/HDU admission
2020-41	FALSE	20-39	0.01834862385321101	109	No ICU/HDU admission
2020-41	FALSE	60-69	0.08860759493670886	237	No ICU/HDU admission
2020-41	FALSE	70-79	0.2698412698412698	378	No ICU/HDU admission
2020-41	FALSE	80+	0.41742286751361163	551	No ICU/HDU admission
2020-41	TRUE	40-59	0.23958333333333334	96	ICU/HDU admission
2020-41	TRUE	0-19	0.25	4	ICU/HDU admission
2020-41	TRUE	20-39	0.22580645161290322	31	ICU/HDU admission
2020-41	TRUE	60-69	0.39805825242718446	103	ICU/HDU admission
2020-41	TRUE	70-79	0.5494505494505495	91	ICU/HDU admission
2020-41	TRUE	80+	0.875	32	ICU/HDU admission
2020-42	FALSE	40-59	0.036231884057971016	414	No ICU/HDU admission
2020-42	FALSE	0-19	0.01818181818181818	55	No ICU/HDU admission
2020-42	FALSE	20-39	0	160	No ICU/HDU admission
2020-42	FALSE	60-69	0.08201892744479496	317	No ICU/HDU admission
2020-42	FALSE	70-79	0.26434426229508196	488	No ICU/HDU admission
2020-42	FALSE	80+	0.4258373205741627	627	No ICU/HDU admission
2020-42	TRUE	40-59	0.2578125	128	ICU/HDU admission
2020-42	TRUE	0-19	0.14285714285714285	7	ICU/HDU admission
2020-42	TRUE	20-39	0.23809523809523808	21	ICU/HDU admission
2020-42	TRUE	60-69	0.52	100	ICU/HDU admission
2020-42	TRUE	70-79	0.6320754716981132	106	ICU/HDU admission
2020-42	TRUE	80+	0.7058823529411765	34	ICU/HDU admission
2020-43	FALSE	40-59	0.034403669724770644	436	No ICU/HDU admission
2020-43	FALSE	0-19	0.02	50	No ICU/HDU admission
2020-43	FALSE	20-39	0.006944444444444444	144	No ICU/HDU admission
2020-43	FALSE	60-69	0.11413043478260869	368	No ICU/HDU admission
2020-43	FALSE	70-79	0.2420494699646643	566	No ICU/HDU admission
2020-43	FALSE	80+	0.45310435931307796	757	No ICU/HDU admission
2020-43	TRUE	40-59	0.24561403508771928	114	ICU/HDU admission
2020-43	TRUE	0-19	0	6	ICU/HDU admission
2020-43	TRUE	20-39	0.05555555555555555	18	ICU/HDU admission
2020-43	TRUE	60-69	0.4392523364485981	107	ICU/HDU admission
2020-43	TRUE	70-79	0.6475409836065574	122	ICU/HDU admission
2020-43	TRUE	80+	0.6862745098039216	51	ICU/HDU admission
2020-44	FALSE	40-59	0.04356435643564356	505	No ICU/HDU admission
2020-44	FALSE	0-19	0	44	No ICU/HDU admission
2020-44	FALSE	20-39	0.011560693641618497	173	No ICU/HDU admission
2020-44	FALSE	60-69	0.11688311688311688	385	No ICU/HDU admission
2020-44	FALSE	70-79	0.27424749163879597	598	No ICU/HDU admission
2020-44	FALSE	80+	0.410062893081761	795	No ICU/HDU admission
2020-44	TRUE	40-59	0.2972972972972973	148	ICU/HDU admission
2020-44	TRUE	0-19	0.16666666666666666	6	ICU/HDU admission
2020-44	TRUE	20-39	0.19230769230769232	26	ICU/HDU admission
2020-44	TRUE	60-69	0.5431034482758621	116	ICU/HDU admission
2020-44	TRUE	70-79	0.5819672131147541	122	ICU/HDU admission
2020-44	TRUE	80+	0.7872340425531915	47	ICU/HDU admission
2020-45	FALSE	40-59	0.0449438202247191	534	No ICU/HDU admission
2020-45	FALSE	0-19	0	37	No ICU/HDU admission
2020-45	FALSE	20-39	0	173	No ICU/HDU admission
2020-45	FALSE	60-69	0.11081794195250659	379	No ICU/HDU admission
2020-45	FALSE	70-79	0.27009646302250806	622	No ICU/HDU admission
2020-45	FALSE	80+	0.42927429274292744	813	No ICU/HDU admission
2020-45	TRUE	40-59	0.3115942028985507	138	ICU/HDU admission
2020-45	TRUE	0-19	0.16666666666666666	6	ICU/HDU admission
2020-45	TRUE	20-39	0.21875	32	ICU/HDU admission
2020-45	TRUE	60-69	0.5230769230769231	130	ICU/HDU admission
2020-45	TRUE	70-79	0.6666666666666666	114	ICU/HDU admission
2020-45	TRUE	80+	0.6875	32	ICU/HDU admission
2020-46	FALSE	40-59	0.032846715328467155	548	No ICU/HDU admission
2020-46	FALSE	0-19	0.030303030303030304	66	No ICU/HDU admission
2020-46	FALSE	20-39	0.005319148936170213	188	No ICU/HDU admission
2020-46	FALSE	60-69	0.11832946635730858	431	No ICU/HDU admission
2020-46	FALSE	70-79	0.2515625	640	No ICU/HDU admission
2020-46	FALSE	80+	0.42675893886966554	867	No ICU/HDU admission
2020-46	TRUE	40-59	0.26143790849673204	153	ICU/HDU admission
2020-46	TRUE	0-19	0.2857142857142857	7	ICU/HDU admission
2020-46	TRUE	20-39	0.175	40	ICU/HDU admission
2020-46	TRUE	60-69	0.47096774193548385	155	ICU/HDU admission
2020-46	TRUE	70-79	0.6935483870967742	124	ICU/HDU admission
2020-46	TRUE	80+	0.7446808510638298	47	ICU/HDU admission
2020-47	FALSE	40-59	0.03165735567970205	537	No ICU/HDU admission
2020-47	FALSE	0-19	0	52	No ICU/HDU admission
2020-47	FALSE	20-39	0.012903225806451613	155	No ICU/HDU admission
2020-47	FALSE	60-69	0.11491442542787286	409	No ICU/HDU admission
2020-47	FALSE	70-79	0.25996533795493937	577	No ICU/HDU admission
2020-47	FALSE	80+	0.4144144144144144	777	No ICU/HDU admission
2020-47	TRUE	40-59	0.27722772277227725	101	ICU/HDU admission
2020-47	TRUE	0-19	0.4	5	ICU/HDU admission
2020-47	TRUE	20-39	0.18181818181818182	22	ICU/HDU admission
2020-47	TRUE	60-69	0.44954128440366975	109	ICU/HDU admission
2020-47	TRUE	70-79	0.5494505494505495	91	ICU/HDU admission
2020-47	TRUE	80+	0.625	40	ICU/HDU admission
2020-48	FALSE	40-59	0.028277634961439587	389	No ICU/HDU admission
2020-48	FALSE	0-19	0	49	No ICU/HDU admission
2020-48	FALSE	20-39	0.015384615384615385	130	No ICU/HDU admission
2020-48	FALSE	60-69	0.16487455197132617	279	No ICU/HDU admission
2020-48	FALSE	70-79	0.2565947242206235	417	No ICU/HDU admission
2020-48	FALSE	80+	0.403125	640	No ICU/HDU admission
2020-48	TRUE	40-59	0.32673267326732675	101	ICU/HDU admission
2020-48	TRUE	0-19	0.1	10	ICU/HDU admission
2020-48	TRUE	20-39	0.17857142857142858	28	ICU/HDU admission
2020-48	TRUE	60-69	0.4659090909090909	88	ICU/HDU admission
2020-48	TRUE	70-79	0.725	80	ICU/HDU admission
2020-48	TRUE	80+	0.6571428571428571	35	ICU/HDU admission
2020-49	FALSE	40-59	0.046242774566473986	346	No ICU/HDU admission
2020-49	FALSE	0-19	0	34	No ICU/HDU admission
2020-49	FALSE	20-39	0.009174311926605505	109	No ICU/HDU admission
2020-49	FALSE	60-69	0.18421052631578946	228	No ICU/HDU admission
2020-49	FALSE	70-79	0.29336734693877553	392	No ICU/HDU admission
2020-49	FALSE	80+	0.44493392070484583	681	No ICU/HDU admission
2020-49	TRUE	40-59	0.34782608695652173	115	ICU/HDU admission
2020-49	TRUE	0-19	0	12	ICU/HDU admission
2020-49	TRUE	20-39	0.25	12	ICU/HDU admission
2020-49	TRUE	60-69	0.573170731707317	82	ICU/HDU admission
2020-49	TRUE	70-79	0.6060606060606061	66	ICU/HDU admission
2020-49	TRUE	80+	0.6875	32	ICU/HDU admission
2020-50	FALSE	40-59	0.034782608695652174	345	No ICU/HDU admission
2020-50	FALSE	0-19	0.021739130434782608	46	No ICU/HDU admission
2020-50	FALSE	20-39	0	114	No ICU/HDU admission
2020-50	FALSE	60-69	0.14285714285714285	217	No ICU/HDU admission
2020-50	FALSE	70-79	0.28	375	No ICU/HDU admission
2020-50	FALSE	80+	0.4713804713804714	594	No ICU/HDU admission
2020-50	TRUE	40-59	0.2743362831858407	113	ICU/HDU admission
2020-50	TRUE	0-19	0.14285714285714285	7	ICU/HDU admission
2020-50	TRUE	20-39	0.29411764705882354	17	ICU/HDU admission
2020-50	TRUE	60-69	0.5581395348837209	86	ICU/HDU admission
2020-50	TRUE	70-79	0.5925925925925926	81	ICU/HDU admission
2020-50	TRUE	80+	0.5714285714285714	28	ICU/HDU admission
2020-51	FALSE	40-59	0.0610079575596817	377	No ICU/HDU admission
2020-51	FALSE	0-19	0	49	No ICU/HDU admission
2020-51	FALSE	20-39	0.0078125	128	No ICU/HDU admission
2020-51	FALSE	60-69	0.15767634854771784	241	No ICU/HDU admission
2020-51	FALSE	70-79	0.35626535626535627	407	No ICU/HDU admission
2020-51	FALSE	80+	0.49382716049382713	648	No ICU/HDU admission
2020-51	TRUE	40-59	0.28776978417266186	139	ICU/HDU admission
2020-51	TRUE	0-19	0.1111111111111111	9	ICU/HDU admission
2020-51	TRUE	20-39	0.20512820512820512	39	ICU/HDU admission
2020-51	TRUE	60-69	0.5833333333333334	96	ICU/HDU admission
2020-51	TRUE	70-79	0.6883116883116883	77	ICU/HDU admission
2020-51	TRUE	80+	0.5609756097560976	41	ICU/HDU admission
2020-52	FALSE	40-59	0.03333333333333333	420	No ICU/HDU admission
2020-52	FALSE	0-19	0	41	No ICU/HDU admission
2020-52	FALSE	20-39	0.006802721088435374	147	No ICU/HDU admission
2020-52	FALSE	60-69	0.15925925925925927	270	No ICU/HDU admission
2020-52	FALSE	70-79	0.3177842565597668	343	No ICU/HDU admission
2020-52	FALSE	80+	0.4565587734241908	587	No ICU/HDU admission
2020-52	TRUE	40-59	0.2875816993464052	153	ICU/HDU admission
2020-52	TRUE	0-19	0.23076923076923078	13	ICU/HDU admission
2020-52	TRUE	20-39	0.21212121212121213	33	ICU/HDU admission
2020-52	TRUE	60-69	0.4690265486725664	113	ICU/HDU admission
2020-52	TRUE	70-79	0.5733333333333334	75	ICU/HDU admission
2020-52	TRUE	80+	0.6153846153846154	52	ICU/HDU admission
2020-53	FALSE	40-59	0.03747072599531616	427	No ICU/HDU admission
2020-53	FALSE	0-19	0.022222222222222223	45	No ICU/HDU admission
2020-53	FALSE	20-39	0.006896551724137931	145	No ICU/HDU admission
2020-53	FALSE	60-69	0.11983471074380166	242	No ICU/HDU admission
2020-53	FALSE	70-79	0.3137254901960784	357	No ICU/HDU admission
2020-53	FALSE	80+	0.48330058939096265	509	No ICU/HDU admission
2020-53	TRUE	40-59	0.28225806451612906	124	ICU/HDU admission
2020-53	TRUE	0-19	0.1	10	ICU/HDU admission
2020-53	TRUE	20-39	0.09375	32	ICU/HDU admission
2020-53	TRUE	60-69	0.5128205128205128	78	ICU/HDU admission
2020-53	TRUE	70-79	0.6615384615384615	65	ICU/HDU admission
2020-53	TRUE	80+	0.7222222222222222	36	ICU/HDU admission
