# Supplementary material for: Ten months of temporal variation in the clinical journey of hospitalised patients with COVID-19: An observational cohort
Source: eLife. 2021 Nov 23;10:e70970. doi: 10.7554/eLife.70970 (PMC8791638; doi:10.7554/eLife.70970)
Supplement: Figure 3—source data 6. [file elife-70970-fig3-data6.zip › Fig_3S4.csv]

year.epiweek.start	ICU.ever	outcome	nice.agegp	start.to.exit	nice.outcome	nice.ICU
2020-10	FALSE	death	40-59	24.666666666666668	Death	No ICU admission
2020-10	FALSE	death	60-69	19.333333333333332	Death	No ICU admission
2020-10	FALSE	death	70-79	21.076923076923077	Death	No ICU admission
2020-10	FALSE	death	80+	22.60377358490566	Death	No ICU admission
2020-10	FALSE	discharge	0-19	3.7777777777777777	Discharge	No ICU admission
2020-10	FALSE	discharge	20-39	7.780487804878049	Discharge	No ICU admission
2020-10	FALSE	discharge	40-59	10.588235294117647	Discharge	No ICU admission
2020-10	FALSE	discharge	60-69	14.258064516129032	Discharge	No ICU admission
2020-10	FALSE	discharge	70-79	19.970588235294116	Discharge	No ICU admission
2020-10	FALSE	discharge	80+	24.564102564102566	Discharge	No ICU admission
2020-10	TRUE	death	20-39	17	Death	ICU admission
2020-10	TRUE	death	40-59	17.4	Death	ICU admission
2020-10	TRUE	death	60-69	17.307692307692307	Death	ICU admission
2020-10	TRUE	death	70-79	13.842105263157896	Death	ICU admission
2020-10	TRUE	death	80+	15.666666666666666	Death	ICU admission
2020-10	TRUE	discharge	20-39	20.8	Discharge	ICU admission
2020-10	TRUE	discharge	40-59	15.545454545454545	Discharge	ICU admission
2020-10	TRUE	discharge	60-69	22.5	Discharge	ICU admission
2020-10	TRUE	discharge	70-79	19.714285714285715	Discharge	ICU admission
2020-10	TRUE	discharge	80+	18	Discharge	ICU admission
2020-11	FALSE	death	20-39	27	Death	No ICU admission
2020-11	FALSE	death	40-59	17.11111111111111	Death	No ICU admission
2020-11	FALSE	death	60-69	15.772727272727273	Death	No ICU admission
2020-11	FALSE	death	70-79	15.642857142857142	Death	No ICU admission
2020-11	FALSE	death	80+	16.660377358490567	Death	No ICU admission
2020-11	FALSE	discharge	0-19	1.6595744680851063	Discharge	No ICU admission
2020-11	FALSE	discharge	20-39	4.953271028037383	Discharge	No ICU admission
2020-11	FALSE	discharge	40-59	6.483516483516484	Discharge	No ICU admission
2020-11	FALSE	discharge	60-69	10.68695652173913	Discharge	No ICU admission
2020-11	FALSE	discharge	70-79	13.193798449612403	Discharge	No ICU admission
2020-11	FALSE	discharge	80+	17.304635761589402	Discharge	No ICU admission
2020-11	TRUE	death	0-19	7	Death	ICU admission
2020-11	TRUE	death	20-39	10	Death	ICU admission
2020-11	TRUE	death	40-59	16.136363636363637	Death	ICU admission
2020-11	TRUE	death	60-69	14.704545454545455	Death	ICU admission
2020-11	TRUE	death	70-79	14.134328358208956	Death	ICU admission
2020-11	TRUE	death	80+	11.173913043478262	Death	ICU admission
2020-11	TRUE	discharge	0-19	5.5	Discharge	ICU admission
2020-11	TRUE	discharge	20-39	16.3125	Discharge	ICU admission
2020-11	TRUE	discharge	40-59	18.372881355932204	Discharge	ICU admission
2020-11	TRUE	discharge	60-69	19.928571428571427	Discharge	ICU admission
2020-11	TRUE	discharge	70-79	20.642857142857142	Discharge	ICU admission
2020-11	TRUE	discharge	80+	18.75	Discharge	ICU admission
2020-12	FALSE	death	20-39	16	Death	No ICU admission
2020-12	FALSE	death	40-59	12.808510638297872	Death	No ICU admission
2020-12	FALSE	death	60-69	10.217948717948717	Death	No ICU admission
2020-12	FALSE	death	70-79	11.19915254237288	Death	No ICU admission
2020-12	FALSE	death	80+	10.961082910321489	Death	No ICU admission
2020-12	FALSE	discharge	0-19	2.156716417910448	Discharge	No ICU admission
2020-12	FALSE	discharge	20-39	4.940239043824701	Discharge	No ICU admission
2020-12	FALSE	discharge	40-59	7.446996466431095	Discharge	No ICU admission
2020-12	FALSE	discharge	60-69	9.758152173913043	Discharge	No ICU admission
2020-12	FALSE	discharge	70-79	11.650118203309693	Discharge	No ICU admission
2020-12	FALSE	discharge	80+	14.36196319018405	Discharge	No ICU admission
2020-12	TRUE	death	0-19	4	Death	ICU admission
2020-12	TRUE	death	20-39	14.285714285714286	Death	ICU admission
2020-12	TRUE	death	40-59	14.546511627906977	Death	ICU admission
2020-12	TRUE	death	60-69	13.90677966101695	Death	ICU admission
2020-12	TRUE	death	70-79	11.803921568627452	Death	ICU admission
2020-12	TRUE	death	80+	10.272727272727273	Death	ICU admission
2020-12	TRUE	discharge	0-19	8.444444444444445	Discharge	ICU admission
2020-12	TRUE	discharge	20-39	17.149253731343283	Discharge	ICU admission
2020-12	TRUE	discharge	40-59	17.507042253521128	Discharge	ICU admission
2020-12	TRUE	discharge	60-69	21.08823529411765	Discharge	ICU admission
2020-12	TRUE	discharge	70-79	22.01219512195122	Discharge	ICU admission
2020-12	TRUE	discharge	80+	14.318181818181818	Discharge	ICU admission
2020-13	FALSE	death	0-19	6	Death	No ICU admission
2020-13	FALSE	death	20-39	8.714285714285714	Death	No ICU admission
2020-13	FALSE	death	40-59	9.825	Death	No ICU admission
2020-13	FALSE	death	60-69	8.758454106280194	Death	No ICU admission
2020-13	FALSE	death	70-79	8.167613636363637	Death	No ICU admission
2020-13	FALSE	death	80+	9.408993576017131	Death	No ICU admission
2020-13	FALSE	discharge	0-19	4.993630573248407	Discharge	No ICU admission
2020-13	FALSE	discharge	20-39	5.245283018867925	Discharge	No ICU admission
2020-13	FALSE	discharge	40-59	6.76831091180867	Discharge	No ICU admission
2020-13	FALSE	discharge	60-69	8.569351230425056	Discharge	No ICU admission
2020-13	FALSE	discharge	70-79	11.403345724907064	Discharge	No ICU admission
2020-13	FALSE	discharge	80+	13.333050847457628	Discharge	No ICU admission
2020-13	TRUE	death	0-19	4.5	Death	ICU admission
2020-13	TRUE	death	20-39	12.172413793103448	Death	ICU admission
2020-13	TRUE	death	40-59	13.973094170403588	Death	ICU admission
2020-13	TRUE	death	60-69	13.092465753424657	Death	ICU admission
2020-13	TRUE	death	70-79	11.503086419753087	Death	ICU admission
2020-13	TRUE	death	80+	8.625	Death	ICU admission
2020-13	TRUE	discharge	0-19	10.923076923076923	Discharge	ICU admission
2020-13	TRUE	discharge	20-39	15.540740740740741	Discharge	ICU admission
2020-13	TRUE	discharge	40-59	18.875776397515526	Discharge	ICU admission
2020-13	TRUE	discharge	60-69	20.62121212121212	Discharge	ICU admission
2020-13	TRUE	discharge	70-79	20.73248407643312	Discharge	ICU admission
2020-13	TRUE	discharge	80+	17.325	Discharge	ICU admission
2020-14	FALSE	death	0-19	9.5	Death	No ICU admission
2020-14	FALSE	death	20-39	5.545454545454546	Death	No ICU admission
2020-14	FALSE	death	40-59	6.9071428571428575	Death	No ICU admission
2020-14	FALSE	death	60-69	7.156342182890856	Death	No ICU admission
2020-14	FALSE	death	70-79	7.62148070907195	Death	No ICU admission
2020-14	FALSE	death	80+	8.134984833164813	Death	No ICU admission
2020-14	FALSE	discharge	0-19	3.342696629213483	Discharge	No ICU admission
2020-14	FALSE	discharge	20-39	4.9527824620573355	Discharge	No ICU admission
2020-14	FALSE	discharge	40-59	6.394700139470014	Discharge	No ICU admission
2020-14	FALSE	discharge	60-69	8.387553041018387	Discharge	No ICU admission
2020-14	FALSE	discharge	70-79	10.826347305389222	Discharge	No ICU admission
2020-14	FALSE	discharge	80+	12.650168728908886	Discharge	No ICU admission
2020-14	TRUE	death	0-19	6	Death	ICU admission
2020-14	TRUE	death	20-39	15.428571428571429	Death	ICU admission
2020-14	TRUE	death	40-59	13.737003058103976	Death	ICU admission
2020-14	TRUE	death	60-69	13.162534435261708	Death	ICU admission
2020-14	TRUE	death	70-79	11.435975609756097	Death	ICU admission
2020-14	TRUE	death	80+	9.128440366972477	Death	ICU admission
2020-14	TRUE	discharge	0-19	10.962962962962964	Discharge	ICU admission
2020-14	TRUE	discharge	20-39	14.581560283687944	Discharge	ICU admission
2020-14	TRUE	discharge	40-59	18.38351254480287	Discharge	ICU admission
2020-14	TRUE	discharge	60-69	19.20639534883721	Discharge	ICU admission
2020-14	TRUE	discharge	70-79	19.584269662921347	Discharge	ICU admission
2020-14	TRUE	discharge	80+	17.833333333333332	Discharge	ICU admission
2020-15	FALSE	death	0-19	0	Death	No ICU admission
2020-15	FALSE	death	20-39	3.875	Death	No ICU admission
2020-15	FALSE	death	40-59	6.308411214953271	Death	No ICU admission
2020-15	FALSE	death	60-69	7.901694915254238	Death	No ICU admission
2020-15	FALSE	death	70-79	7.633962264150943	Death	No ICU admission
2020-15	FALSE	death	80+	7.8856368563685635	Death	No ICU admission
2020-15	FALSE	discharge	0-19	5	Discharge	No ICU admission
2020-15	FALSE	discharge	20-39	5.045833333333333	Discharge	No ICU admission
2020-15	FALSE	discharge	40-59	6.360752688172043	Discharge	No ICU admission
2020-15	FALSE	discharge	60-69	8.272222222222222	Discharge	No ICU admission
2020-15	FALSE	discharge	70-79	10.495283018867925	Discharge	No ICU admission
2020-15	FALSE	discharge	80+	12.043777360850532	Discharge	No ICU admission
2020-15	TRUE	death	0-19	4.333333333333333	Death	ICU admission
2020-15	TRUE	death	20-39	12.4	Death	ICU admission
2020-15	TRUE	death	40-59	13.50462962962963	Death	ICU admission
2020-15	TRUE	death	60-69	14.177935943060499	Death	ICU admission
2020-15	TRUE	death	70-79	11.95774647887324	Death	ICU admission
2020-15	TRUE	death	80+	9.658536585365853	Death	ICU admission
2020-15	TRUE	discharge	0-19	9.875	Discharge	ICU admission
2020-15	TRUE	discharge	20-39	15.784313725490197	Discharge	ICU admission
2020-15	TRUE	discharge	40-59	19.24824355971897	Discharge	ICU admission
2020-15	TRUE	discharge	60-69	19.36320754716981	Discharge	ICU admission
2020-15	TRUE	discharge	70-79	17.89908256880734	Discharge	ICU admission
2020-15	TRUE	discharge	80+	11.948717948717949	Discharge	ICU admission
2020-16	FALSE	death	20-39	4.75	Death	No ICU admission
2020-16	FALSE	death	40-59	8.6	Death	No ICU admission
2020-16	FALSE	death	60-69	6.813953488372093	Death	No ICU admission
2020-16	FALSE	death	70-79	8.109243697478991	Death	No ICU admission
2020-16	FALSE	death	80+	7.973604826546003	Death	No ICU admission
2020-16	FALSE	discharge	0-19	4.098591549295775	Discharge	No ICU admission
2020-16	FALSE	discharge	20-39	4.651351351351352	Discharge	No ICU admission
2020-16	FALSE	discharge	40-59	6.594429939077458	Discharge	No ICU admission
2020-16	FALSE	discharge	60-69	8.204735376044567	Discharge	No ICU admission
2020-16	FALSE	discharge	70-79	11.05	Discharge	No ICU admission
2020-16	FALSE	discharge	80+	12.295307443365695	Discharge	No ICU admission
2020-16	TRUE	death	0-19	1	Death	ICU admission
2020-16	TRUE	death	20-39	10.571428571428571	Death	ICU admission
2020-16	TRUE	death	40-59	14.3359375	Death	ICU admission
2020-16	TRUE	death	60-69	12.935714285714285	Death	ICU admission
2020-16	TRUE	death	70-79	12.278350515463918	Death	ICU admission
2020-16	TRUE	death	80+	8.41025641025641	Death	ICU admission
2020-16	TRUE	discharge	0-19	10.785714285714286	Discharge	ICU admission
2020-16	TRUE	discharge	20-39	16.216666666666665	Discharge	ICU admission
2020-16	TRUE	discharge	40-59	16.909395973154364	Discharge	ICU admission
2020-16	TRUE	discharge	60-69	20.056	Discharge	ICU admission
2020-16	TRUE	discharge	70-79	18.567164179104477	Discharge	ICU admission
2020-16	TRUE	discharge	80+	17.38095238095238	Discharge	ICU admission
2020-17	FALSE	death	0-19	10	Death	No ICU admission
2020-17	FALSE	death	20-39	12.75	Death	No ICU admission
2020-17	FALSE	death	40-59	8.81132075471698	Death	No ICU admission
2020-17	FALSE	death	60-69	9.953488372093023	Death	No ICU admission
2020-17	FALSE	death	70-79	8.50974930362117	Death	No ICU admission
2020-17	FALSE	death	80+	8.596094552929085	Death	No ICU admission
2020-17	FALSE	discharge	0-19	3.857142857142857	Discharge	No ICU admission
2020-17	FALSE	discharge	20-39	5.772549019607843	Discharge	No ICU admission
2020-17	FALSE	discharge	40-59	6.935222672064778	Discharge	No ICU admission
2020-17	FALSE	discharge	60-69	9.04887983706721	Discharge	No ICU admission
2020-17	FALSE	discharge	70-79	11.529051987767584	Discharge	No ICU admission
2020-17	FALSE	discharge	80+	12.123300970873787	Discharge	No ICU admission
2020-17	TRUE	death	0-19	7	Death	ICU admission
2020-17	TRUE	death	20-39	11.454545454545455	Death	ICU admission
2020-17	TRUE	death	40-59	12.666666666666666	Death	ICU admission
2020-17	TRUE	death	60-69	16.273809523809526	Death	ICU admission
2020-17	TRUE	death	70-79	12.081395348837209	Death	ICU admission
2020-17	TRUE	death	80+	7.333333333333333	Death	ICU admission
2020-17	TRUE	discharge	0-19	13.210526315789474	Discharge	ICU admission
2020-17	TRUE	discharge	20-39	15.392156862745098	Discharge	ICU admission
2020-17	TRUE	discharge	40-59	17.64021164021164	Discharge	ICU admission
2020-17	TRUE	discharge	60-69	18.52747252747253	Discharge	ICU admission
2020-17	TRUE	discharge	70-79	16.3125	Discharge	ICU admission
2020-17	TRUE	discharge	80+	16.625	Discharge	ICU admission
2020-18	FALSE	death	20-39	7	Death	No ICU admission
2020-18	FALSE	death	40-59	9.903225806451612	Death	No ICU admission
2020-18	FALSE	death	60-69	8.13888888888889	Death	No ICU admission
2020-18	FALSE	death	70-79	9.367041198501873	Death	No ICU admission
2020-18	FALSE	death	80+	10.009345794392523	Death	No ICU admission
2020-18	FALSE	discharge	0-19	5.403225806451613	Discharge	No ICU admission
2020-18	FALSE	discharge	20-39	5.917874396135265	Discharge	No ICU admission
2020-18	FALSE	discharge	40-59	6.585046728971963	Discharge	No ICU admission
2020-18	FALSE	discharge	60-69	9.295918367346939	Discharge	No ICU admission
2020-18	FALSE	discharge	70-79	11.970238095238095	Discharge	No ICU admission
2020-18	FALSE	discharge	80+	12.633615477629988	Discharge	No ICU admission
2020-18	TRUE	death	20-39	9.833333333333334	Death	ICU admission
2020-18	TRUE	death	40-59	12.727272727272727	Death	ICU admission
2020-18	TRUE	death	60-69	15.462962962962964	Death	ICU admission
2020-18	TRUE	death	70-79	11.123287671232877	Death	ICU admission
2020-18	TRUE	death	80+	8.434782608695652	Death	ICU admission
2020-18	TRUE	discharge	0-19	10.821428571428571	Discharge	ICU admission
2020-18	TRUE	discharge	20-39	13.755102040816327	Discharge	ICU admission
2020-18	TRUE	discharge	40-59	15.992125984251969	Discharge	ICU admission
2020-18	TRUE	discharge	60-69	17.48051948051948	Discharge	ICU admission
2020-18	TRUE	discharge	70-79	18.642857142857142	Discharge	ICU admission
2020-18	TRUE	discharge	80+	15.176470588235293	Discharge	ICU admission
2020-19	FALSE	death	0-19	12.5	Death	No ICU admission
2020-19	FALSE	death	20-39	19.333333333333332	Death	No ICU admission
2020-19	FALSE	death	40-59	10.772727272727273	Death	No ICU admission
2020-19	FALSE	death	60-69	7.857142857142857	Death	No ICU admission
2020-19	FALSE	death	70-79	9.686046511627907	Death	No ICU admission
2020-19	FALSE	death	80+	10.136929460580912	Death	No ICU admission
2020-19	FALSE	discharge	0-19	7.186440677966102	Discharge	No ICU admission
2020-19	FALSE	discharge	20-39	6.710344827586207	Discharge	No ICU admission
2020-19	FALSE	discharge	40-59	6.915094339622642	Discharge	No ICU admission
2020-19	FALSE	discharge	60-69	9.623076923076923	Discharge	No ICU admission
2020-19	FALSE	discharge	70-79	11.138028169014085	Discharge	No ICU admission
2020-19	FALSE	discharge	80+	13.604166666666666	Discharge	No ICU admission
2020-19	TRUE	death	0-19	5	Death	ICU admission
2020-19	TRUE	death	20-39	11.833333333333334	Death	ICU admission
2020-19	TRUE	death	40-59	13.34	Death	ICU admission
2020-19	TRUE	death	60-69	12.527777777777779	Death	ICU admission
2020-19	TRUE	death	70-79	12.777777777777779	Death	ICU admission
2020-19	TRUE	death	80+	12.444444444444445	Death	ICU admission
2020-19	TRUE	discharge	0-19	11.08695652173913	Discharge	ICU admission
2020-19	TRUE	discharge	20-39	15.434782608695652	Discharge	ICU admission
2020-19	TRUE	discharge	40-59	17.924050632911392	Discharge	ICU admission
2020-19	TRUE	discharge	60-69	17.133333333333333	Discharge	ICU admission
2020-19	TRUE	discharge	70-79	18.923076923076923	Discharge	ICU admission
2020-19	TRUE	discharge	80+	17.3	Discharge	ICU admission
2020-20	FALSE	death	40-59	8.105263157894736	Death	No ICU admission
2020-20	FALSE	death	60-69	9.967213114754099	Death	No ICU admission
2020-20	FALSE	death	70-79	9.65925925925926	Death	No ICU admission
2020-20	FALSE	death	80+	9.658119658119658	Death	No ICU admission
2020-20	FALSE	discharge	0-19	6.910714285714286	Discharge	No ICU admission
2020-20	FALSE	discharge	20-39	6.923728813559322	Discharge	No ICU admission
2020-20	FALSE	discharge	40-59	7.6858108108108105	Discharge	No ICU admission
2020-20	FALSE	discharge	60-69	10.130232558139534	Discharge	No ICU admission
2020-20	FALSE	discharge	70-79	12.133828996282528	Discharge	No ICU admission
2020-20	FALSE	discharge	80+	13.379110251450676	Discharge	No ICU admission
2020-20	TRUE	death	0-19	3.5	Death	ICU admission
2020-20	TRUE	death	20-39	10.166666666666666	Death	ICU admission
2020-20	TRUE	death	40-59	11.833333333333334	Death	ICU admission
2020-20	TRUE	death	60-69	14.130434782608695	Death	ICU admission
2020-20	TRUE	death	70-79	13.181818181818182	Death	ICU admission
2020-20	TRUE	death	80+	10.444444444444445	Death	ICU admission
2020-20	TRUE	discharge	0-19	9.571428571428571	Discharge	ICU admission
2020-20	TRUE	discharge	20-39	14.655172413793103	Discharge	ICU admission
2020-20	TRUE	discharge	40-59	13.697368421052632	Discharge	ICU admission
2020-20	TRUE	discharge	60-69	19.78723404255319	Discharge	ICU admission
2020-20	TRUE	discharge	70-79	19.225806451612904	Discharge	ICU admission
2020-20	TRUE	discharge	80+	20.5	Discharge	ICU admission
2020-21	FALSE	death	0-19	2	Death	No ICU admission
2020-21	FALSE	death	20-39	20	Death	No ICU admission
2020-21	FALSE	death	40-59	9.8125	Death	No ICU admission
2020-21	FALSE	death	60-69	8.575757575757576	Death	No ICU admission
2020-21	FALSE	death	70-79	10.754545454545454	Death	No ICU admission
2020-21	FALSE	death	80+	11.255813953488373	Death	No ICU admission
2020-21	FALSE	discharge	0-19	3.9555555555555557	Discharge	No ICU admission
2020-21	FALSE	discharge	20-39	4.776595744680851	Discharge	No ICU admission
2020-21	FALSE	discharge	40-59	7.5423728813559325	Discharge	No ICU admission
2020-21	FALSE	discharge	60-69	8.622093023255815	Discharge	No ICU admission
2020-21	FALSE	discharge	70-79	11.349442379182156	Discharge	No ICU admission
2020-21	FALSE	discharge	80+	13.027848101265823	Discharge	No ICU admission
2020-21	TRUE	death	20-39	18.5	Death	ICU admission
2020-21	TRUE	death	40-59	11.869565217391305	Death	ICU admission
2020-21	TRUE	death	60-69	10.76923076923077	Death	ICU admission
2020-21	TRUE	death	70-79	11.852941176470589	Death	ICU admission
2020-21	TRUE	death	80+	12.642857142857142	Death	ICU admission
2020-21	TRUE	discharge	0-19	11.5	Discharge	ICU admission
2020-21	TRUE	discharge	20-39	8.523809523809524	Discharge	ICU admission
2020-21	TRUE	discharge	40-59	14.590909090909092	Discharge	ICU admission
2020-21	TRUE	discharge	60-69	21.076923076923077	Discharge	ICU admission
2020-21	TRUE	discharge	70-79	17.954545454545453	Discharge	ICU admission
2020-21	TRUE	discharge	80+	17.636363636363637	Discharge	ICU admission
2020-22	FALSE	death	20-39	9	Death	No ICU admission
2020-22	FALSE	death	40-59	8.166666666666666	Death	No ICU admission
2020-22	FALSE	death	60-69	9.774193548387096	Death	No ICU admission
2020-22	FALSE	death	70-79	9.253521126760564	Death	No ICU admission
2020-22	FALSE	death	80+	10.166666666666666	Death	No ICU admission
2020-22	FALSE	discharge	0-19	5.558139534883721	Discharge	No ICU admission
2020-22	FALSE	discharge	20-39	5.447368421052632	Discharge	No ICU admission
2020-22	FALSE	discharge	40-59	6.745762711864407	Discharge	No ICU admission
2020-22	FALSE	discharge	60-69	8.916666666666666	Discharge	No ICU admission
2020-22	FALSE	discharge	70-79	12.727777777777778	Discharge	No ICU admission
2020-22	FALSE	discharge	80+	12.475285171102662	Discharge	No ICU admission
2020-22	TRUE	death	0-19	2	Death	ICU admission
2020-22	TRUE	death	20-39	8.75	Death	ICU admission
2020-22	TRUE	death	40-59	9	Death	ICU admission
2020-22	TRUE	death	60-69	9.955555555555556	Death	ICU admission
2020-22	TRUE	death	70-79	13.261904761904763	Death	ICU admission
2020-22	TRUE	death	80+	9.727272727272727	Death	ICU admission
2020-22	TRUE	discharge	0-19	9.333333333333334	Discharge	ICU admission
2020-22	TRUE	discharge	20-39	15.476190476190476	Discharge	ICU admission
2020-22	TRUE	discharge	40-59	17.1875	Discharge	ICU admission
2020-22	TRUE	discharge	60-69	18.428571428571427	Discharge	ICU admission
2020-22	TRUE	discharge	70-79	16.083333333333332	Discharge	ICU admission
2020-22	TRUE	discharge	80+	16.454545454545453	Discharge	ICU admission
2020-23	FALSE	death	20-39	6	Death	No ICU admission
2020-23	FALSE	death	40-59	10.6	Death	No ICU admission
2020-23	FALSE	death	60-69	9.923076923076923	Death	No ICU admission
2020-23	FALSE	death	70-79	10.333333333333334	Death	No ICU admission
2020-23	FALSE	death	80+	11.102564102564102	Death	No ICU admission
2020-23	FALSE	discharge	0-19	6.583333333333333	Discharge	No ICU admission
2020-23	FALSE	discharge	20-39	5.868852459016393	Discharge	No ICU admission
2020-23	FALSE	discharge	40-59	7.712418300653595	Discharge	No ICU admission
2020-23	FALSE	discharge	60-69	8.650943396226415	Discharge	No ICU admission
2020-23	FALSE	discharge	70-79	11.630872483221477	Discharge	No ICU admission
2020-23	FALSE	discharge	80+	13.018099547511312	Discharge	No ICU admission
2020-23	TRUE	death	0-19	7	Death	ICU admission
2020-23	TRUE	death	20-39	8	Death	ICU admission
2020-23	TRUE	death	40-59	11.381818181818181	Death	ICU admission
2020-23	TRUE	death	60-69	9.5	Death	ICU admission
2020-23	TRUE	death	70-79	10.457142857142857	Death	ICU admission
2020-23	TRUE	death	80+	13.277777777777779	Death	ICU admission
2020-23	TRUE	discharge	0-19	10.125	Discharge	ICU admission
2020-23	TRUE	discharge	20-39	14.321428571428571	Discharge	ICU admission
2020-23	TRUE	discharge	40-59	16.675	Discharge	ICU admission
2020-23	TRUE	discharge	60-69	20.862068965517242	Discharge	ICU admission
2020-23	TRUE	discharge	70-79	18.5625	Discharge	ICU admission
2020-23	TRUE	discharge	80+	19.8	Discharge	ICU admission
2020-24	FALSE	death	40-59	4.25	Death	No ICU admission
2020-24	FALSE	death	60-69	6	Death	No ICU admission
2020-24	FALSE	death	70-79	10.935483870967742	Death	No ICU admission
2020-24	FALSE	death	80+	11.330097087378642	Death	No ICU admission
2020-24	FALSE	discharge	0-19	4.6923076923076925	Discharge	No ICU admission
2020-24	FALSE	discharge	20-39	6.527272727272727	Discharge	No ICU admission
2020-24	FALSE	discharge	40-59	6.943262411347518	Discharge	No ICU admission
2020-24	FALSE	discharge	60-69	9.161290322580646	Discharge	No ICU admission
2020-24	FALSE	discharge	70-79	10.89516129032258	Discharge	No ICU admission
2020-24	FALSE	discharge	80+	11.939086294416244	Discharge	No ICU admission
2020-24	TRUE	death	20-39	6.545454545454546	Death	ICU admission
2020-24	TRUE	death	40-59	9.692307692307692	Death	ICU admission
2020-24	TRUE	death	60-69	7.588235294117647	Death	ICU admission
2020-24	TRUE	death	70-79	11.454545454545455	Death	ICU admission
2020-24	TRUE	death	80+	7.583333333333333	Death	ICU admission
2020-24	TRUE	discharge	0-19	12.5	Discharge	ICU admission
2020-24	TRUE	discharge	20-39	13.1	Discharge	ICU admission
2020-24	TRUE	discharge	40-59	14.294117647058824	Discharge	ICU admission
2020-24	TRUE	discharge	60-69	14.5	Discharge	ICU admission
2020-24	TRUE	discharge	70-79	13.142857142857142	Discharge	ICU admission
2020-24	TRUE	discharge	80+	19	Discharge	ICU admission
2020-25	FALSE	death	40-59	5.5	Death	No ICU admission
2020-25	FALSE	death	60-69	13.666666666666666	Death	No ICU admission
2020-25	FALSE	death	70-79	10.75	Death	No ICU admission
2020-25	FALSE	death	80+	9.924242424242424	Death	No ICU admission
2020-25	FALSE	discharge	0-19	5.6	Discharge	No ICU admission
2020-25	FALSE	discharge	20-39	6.6571428571428575	Discharge	No ICU admission
2020-25	FALSE	discharge	40-59	7.02803738317757	Discharge	No ICU admission
2020-25	FALSE	discharge	60-69	8.414634146341463	Discharge	No ICU admission
2020-25	FALSE	discharge	70-79	10.157894736842104	Discharge	No ICU admission
2020-25	FALSE	discharge	80+	10.979591836734693	Discharge	No ICU admission
2020-25	TRUE	death	0-19	1	Death	ICU admission
2020-25	TRUE	death	20-39	8.166666666666666	Death	ICU admission
2020-25	TRUE	death	40-59	8.978260869565217	Death	ICU admission
2020-25	TRUE	death	60-69	11.030303030303031	Death	ICU admission
2020-25	TRUE	death	70-79	12.666666666666666	Death	ICU admission
2020-25	TRUE	death	80+	12.266666666666667	Death	ICU admission
2020-25	TRUE	discharge	0-19	14.444444444444445	Discharge	ICU admission
2020-25	TRUE	discharge	20-39	14.25	Discharge	ICU admission
2020-25	TRUE	discharge	40-59	13.476190476190476	Discharge	ICU admission
2020-25	TRUE	discharge	60-69	17.805555555555557	Discharge	ICU admission
2020-25	TRUE	discharge	70-79	16.2	Discharge	ICU admission
2020-25	TRUE	discharge	80+	19.1	Discharge	ICU admission
2020-26	FALSE	death	40-59	14	Death	No ICU admission
2020-26	FALSE	death	60-69	11	Death	No ICU admission
2020-26	FALSE	death	70-79	10.304347826086957	Death	No ICU admission
2020-26	FALSE	death	80+	11.824561403508772	Death	No ICU admission
2020-26	FALSE	discharge	0-19	7	Discharge	No ICU admission
2020-26	FALSE	discharge	20-39	7.25	Discharge	No ICU admission
2020-26	FALSE	discharge	40-59	7.865979381443299	Discharge	No ICU admission
2020-26	FALSE	discharge	60-69	9.1	Discharge	No ICU admission
2020-26	FALSE	discharge	70-79	11.42156862745098	Discharge	No ICU admission
2020-26	FALSE	discharge	80+	10.959677419354838	Discharge	No ICU admission
2020-26	TRUE	death	20-39	9.4	Death	ICU admission
2020-26	TRUE	death	40-59	9.35483870967742	Death	ICU admission
2020-26	TRUE	death	60-69	9.387096774193548	Death	ICU admission
2020-26	TRUE	death	70-79	10.923076923076923	Death	ICU admission
2020-26	TRUE	death	80+	12.3	Death	ICU admission
2020-26	TRUE	discharge	0-19	12.375	Discharge	ICU admission
2020-26	TRUE	discharge	20-39	12	Discharge	ICU admission
2020-26	TRUE	discharge	40-59	13.709677419354838	Discharge	ICU admission
2020-26	TRUE	discharge	60-69	13.037037037037036	Discharge	ICU admission
2020-26	TRUE	discharge	70-79	16.285714285714285	Discharge	ICU admission
2020-26	TRUE	discharge	80+	14.75	Discharge	ICU admission
2020-27	FALSE	death	40-59	8.5	Death	No ICU admission
2020-27	FALSE	death	70-79	11.166666666666666	Death	No ICU admission
2020-27	FALSE	death	80+	12.714285714285714	Death	No ICU admission
2020-27	FALSE	discharge	0-19	6.615384615384615	Discharge	No ICU admission
2020-27	FALSE	discharge	20-39	7.685185185185185	Discharge	No ICU admission
2020-27	FALSE	discharge	40-59	7.322916666666667	Discharge	No ICU admission
2020-27	FALSE	discharge	60-69	8.440677966101696	Discharge	No ICU admission
2020-27	FALSE	discharge	70-79	10.538461538461538	Discharge	No ICU admission
2020-27	FALSE	discharge	80+	9.835164835164836	Discharge	No ICU admission
2020-27	TRUE	death	20-39	5.333333333333333	Death	ICU admission
2020-27	TRUE	death	40-59	11.133333333333333	Death	ICU admission
2020-27	TRUE	death	60-69	11.166666666666666	Death	ICU admission
2020-27	TRUE	death	70-79	8.722222222222221	Death	ICU admission
2020-27	TRUE	death	80+	8.125	Death	ICU admission
2020-27	TRUE	discharge	0-19	6.4	Discharge	ICU admission
2020-27	TRUE	discharge	20-39	10.117647058823529	Discharge	ICU admission
2020-27	TRUE	discharge	40-59	13.851851851851851	Discharge	ICU admission
2020-27	TRUE	discharge	60-69	13.305555555555555	Discharge	ICU admission
2020-27	TRUE	discharge	70-79	7.818181818181818	Discharge	ICU admission
2020-27	TRUE	discharge	80+	15.333333333333334	Discharge	ICU admission
2020-28	FALSE	death	40-59	16.5	Death	No ICU admission
2020-28	FALSE	death	70-79	11.6875	Death	No ICU admission
2020-28	FALSE	death	80+	13.8	Death	No ICU admission
2020-28	FALSE	discharge	0-19	5.090909090909091	Discharge	No ICU admission
2020-28	FALSE	discharge	20-39	4.962264150943396	Discharge	No ICU admission
2020-28	FALSE	discharge	40-59	8.507246376811594	Discharge	No ICU admission
2020-28	FALSE	discharge	60-69	11.214285714285714	Discharge	No ICU admission
2020-28	FALSE	discharge	70-79	8.952380952380953	Discharge	No ICU admission
2020-28	FALSE	discharge	80+	10.62295081967213	Discharge	No ICU admission
2020-28	TRUE	death	0-19	0.3333333333333333	Death	ICU admission
2020-28	TRUE	death	20-39	9.5	Death	ICU admission
2020-28	TRUE	death	40-59	10.958333333333334	Death	ICU admission
2020-28	TRUE	death	60-69	14.28	Death	ICU admission
2020-28	TRUE	death	70-79	7.85	Death	ICU admission
2020-28	TRUE	death	80+	11.5	Death	ICU admission
2020-28	TRUE	discharge	20-39	8.823529411764707	Discharge	ICU admission
2020-28	TRUE	discharge	40-59	10.620689655172415	Discharge	ICU admission
2020-28	TRUE	discharge	60-69	14.52	Discharge	ICU admission
2020-28	TRUE	discharge	70-79	16.235294117647058	Discharge	ICU admission
2020-28	TRUE	discharge	80+	10.75	Discharge	ICU admission
2020-29	FALSE	death	20-39	3	Death	No ICU admission
2020-29	FALSE	death	40-59	16.5	Death	No ICU admission
2020-29	FALSE	death	60-69	27.5	Death	No ICU admission
2020-29	FALSE	death	70-79	13	Death	No ICU admission
2020-29	FALSE	death	80+	7.473684210526316	Death	No ICU admission
2020-29	FALSE	discharge	0-19	5.388888888888889	Discharge	No ICU admission
2020-29	FALSE	discharge	20-39	5.488888888888889	Discharge	No ICU admission
2020-29	FALSE	discharge	40-59	8.918604651162791	Discharge	No ICU admission
2020-29	FALSE	discharge	60-69	7.729166666666667	Discharge	No ICU admission
2020-29	FALSE	discharge	70-79	10.955555555555556	Discharge	No ICU admission
2020-29	FALSE	discharge	80+	14.839285714285714	Discharge	No ICU admission
2020-29	TRUE	death	20-39	13.6	Death	ICU admission
2020-29	TRUE	death	40-59	7.111111111111111	Death	ICU admission
2020-29	TRUE	death	60-69	12.588235294117647	Death	ICU admission
2020-29	TRUE	death	70-79	10.909090909090908	Death	ICU admission
2020-29	TRUE	death	80+	10.2	Death	ICU admission
2020-29	TRUE	discharge	0-19	12	Discharge	ICU admission
2020-29	TRUE	discharge	20-39	14.6	Discharge	ICU admission
2020-29	TRUE	discharge	40-59	15.235294117647058	Discharge	ICU admission
2020-29	TRUE	discharge	60-69	11.285714285714286	Discharge	ICU admission
2020-29	TRUE	discharge	70-79	16.46153846153846	Discharge	ICU admission
2020-29	TRUE	discharge	80+	10.090909090909092	Discharge	ICU admission
2020-30	FALSE	death	60-69	2.5	Death	No ICU admission
2020-30	FALSE	death	70-79	8.5	Death	No ICU admission
2020-30	FALSE	death	80+	11.090909090909092	Death	No ICU admission
2020-30	FALSE	discharge	0-19	5.333333333333333	Discharge	No ICU admission
2020-30	FALSE	discharge	20-39	4.121951219512195	Discharge	No ICU admission
2020-30	FALSE	discharge	40-59	6.587301587301587	Discharge	No ICU admission
2020-30	FALSE	discharge	60-69	6.387096774193548	Discharge	No ICU admission
2020-30	FALSE	discharge	70-79	12.025641025641026	Discharge	No ICU admission
2020-30	FALSE	discharge	80+	12.673469387755102	Discharge	No ICU admission
2020-30	TRUE	death	0-19	14	Death	ICU admission
2020-30	TRUE	death	20-39	12.666666666666666	Death	ICU admission
2020-30	TRUE	death	40-59	11.6	Death	ICU admission
2020-30	TRUE	death	60-69	13.352941176470589	Death	ICU admission
2020-30	TRUE	death	70-79	11.272727272727273	Death	ICU admission
2020-30	TRUE	death	80+	12.818181818181818	Death	ICU admission
2020-30	TRUE	discharge	0-19	4.333333333333333	Discharge	ICU admission
2020-30	TRUE	discharge	20-39	7.785714285714286	Discharge	ICU admission
2020-30	TRUE	discharge	40-59	10.541666666666666	Discharge	ICU admission
2020-30	TRUE	discharge	60-69	10.153846153846153	Discharge	ICU admission
2020-30	TRUE	discharge	70-79	12.944444444444445	Discharge	ICU admission
2020-30	TRUE	discharge	80+	11	Discharge	ICU admission
2020-31	FALSE	death	0-19	8	Death	No ICU admission
2020-31	FALSE	death	40-59	6.333333333333333	Death	No ICU admission
2020-31	FALSE	death	60-69	1	Death	No ICU admission
2020-31	FALSE	death	70-79	10	Death	No ICU admission
2020-31	FALSE	death	80+	11	Death	No ICU admission
2020-31	FALSE	discharge	0-19	8.25	Discharge	No ICU admission
2020-31	FALSE	discharge	20-39	5	Discharge	No ICU admission
2020-31	FALSE	discharge	40-59	6.344827586206897	Discharge	No ICU admission
2020-31	FALSE	discharge	60-69	9.864864864864865	Discharge	No ICU admission
2020-31	FALSE	discharge	70-79	10.470588235294118	Discharge	No ICU admission
2020-31	FALSE	discharge	80+	9.6	Discharge	No ICU admission
2020-31	TRUE	death	0-19	15	Death	ICU admission
2020-31	TRUE	death	20-39	8.2	Death	ICU admission
2020-31	TRUE	death	40-59	9.076923076923077	Death	ICU admission
2020-31	TRUE	death	60-69	11.454545454545455	Death	ICU admission
2020-31	TRUE	death	70-79	13.23076923076923	Death	ICU admission
2020-31	TRUE	death	80+	10.25	Death	ICU admission
2020-31	TRUE	discharge	0-19	9	Discharge	ICU admission
2020-31	TRUE	discharge	20-39	7.5	Discharge	ICU admission
2020-31	TRUE	discharge	40-59	14.535714285714286	Discharge	ICU admission
2020-31	TRUE	discharge	60-69	18.625	Discharge	ICU admission
2020-31	TRUE	discharge	70-79	22.692307692307693	Discharge	ICU admission
2020-31	TRUE	discharge	80+	17.166666666666668	Discharge	ICU admission
2020-32	FALSE	death	60-69	1	Death	No ICU admission
2020-32	FALSE	death	70-79	17.375	Death	No ICU admission
2020-32	FALSE	death	80+	14.105263157894736	Death	No ICU admission
2020-32	FALSE	discharge	0-19	3.4545454545454546	Discharge	No ICU admission
2020-32	FALSE	discharge	20-39	4.538461538461538	Discharge	No ICU admission
2020-32	FALSE	discharge	40-59	6.767123287671233	Discharge	No ICU admission
2020-32	FALSE	discharge	60-69	6.775	Discharge	No ICU admission
2020-32	FALSE	discharge	70-79	7.137931034482759	Discharge	No ICU admission
2020-32	FALSE	discharge	80+	8.323529411764707	Discharge	No ICU admission
2020-32	TRUE	death	0-19	1	Death	ICU admission
2020-32	TRUE	death	20-39	4.333333333333333	Death	ICU admission
2020-32	TRUE	death	40-59	10.272727272727273	Death	ICU admission
2020-32	TRUE	death	60-69	15.846153846153847	Death	ICU admission
2020-32	TRUE	death	70-79	11.1875	Death	ICU admission
2020-32	TRUE	death	80+	10.75	Death	ICU admission
2020-32	TRUE	discharge	0-19	1	Discharge	ICU admission
2020-32	TRUE	discharge	20-39	11.333333333333334	Discharge	ICU admission
2020-32	TRUE	discharge	40-59	9.19047619047619	Discharge	ICU admission
2020-32	TRUE	discharge	60-69	16.05263157894737	Discharge	ICU admission
2020-32	TRUE	discharge	70-79	20.333333333333332	Discharge	ICU admission
2020-32	TRUE	discharge	80+	7.8	Discharge	ICU admission
2020-33	FALSE	death	20-39	2	Death	No ICU admission
2020-33	FALSE	death	40-59	9	Death	No ICU admission
2020-33	FALSE	death	60-69	22.333333333333332	Death	No ICU admission
2020-33	FALSE	death	70-79	15.714285714285714	Death	No ICU admission
2020-33	FALSE	death	80+	12.941176470588236	Death	No ICU admission
2020-33	FALSE	discharge	0-19	4.375	Discharge	No ICU admission
2020-33	FALSE	discharge	20-39	3.75	Discharge	No ICU admission
2020-33	FALSE	discharge	40-59	7.6	Discharge	No ICU admission
2020-33	FALSE	discharge	60-69	8.333333333333334	Discharge	No ICU admission
2020-33	FALSE	discharge	70-79	8.666666666666666	Discharge	No ICU admission
2020-33	FALSE	discharge	80+	11.285714285714286	Discharge	No ICU admission
2020-33	TRUE	death	20-39	8.2	Death	ICU admission
2020-33	TRUE	death	40-59	7.083333333333333	Death	ICU admission
2020-33	TRUE	death	60-69	10.285714285714286	Death	ICU admission
2020-33	TRUE	death	70-79	8.461538461538462	Death	ICU admission
2020-33	TRUE	death	80+	23	Death	ICU admission
2020-33	TRUE	discharge	0-19	18.333333333333332	Discharge	ICU admission
2020-33	TRUE	discharge	20-39	11	Discharge	ICU admission
2020-33	TRUE	discharge	40-59	11.741935483870968	Discharge	ICU admission
2020-33	TRUE	discharge	60-69	14.117647058823529	Discharge	ICU admission
2020-33	TRUE	discharge	70-79	12.416666666666666	Discharge	ICU admission
2020-33	TRUE	discharge	80+	41	Discharge	ICU admission
2020-34	FALSE	death	40-59	8	Death	No ICU admission
2020-34	FALSE	death	60-69	8	Death	No ICU admission
2020-34	FALSE	death	70-79	9	Death	No ICU admission
2020-34	FALSE	death	80+	13.75	Death	No ICU admission
2020-34	FALSE	discharge	0-19	5.363636363636363	Discharge	No ICU admission
2020-34	FALSE	discharge	20-39	3.68	Discharge	No ICU admission
2020-34	FALSE	discharge	40-59	7.072727272727272	Discharge	No ICU admission
2020-34	FALSE	discharge	60-69	9.904761904761905	Discharge	No ICU admission
2020-34	FALSE	discharge	70-79	9.222222222222221	Discharge	No ICU admission
2020-34	FALSE	discharge	80+	13.291666666666666	Discharge	No ICU admission
2020-34	TRUE	death	0-19	2	Death	ICU admission
2020-34	TRUE	death	20-39	12.333333333333334	Death	ICU admission
2020-34	TRUE	death	40-59	13.961538461538462	Death	ICU admission
2020-34	TRUE	death	60-69	10.272727272727273	Death	ICU admission
2020-34	TRUE	death	70-79	10.23076923076923	Death	ICU admission
2020-34	TRUE	death	80+	5.8	Death	ICU admission
2020-34	TRUE	discharge	0-19	7.666666666666667	Discharge	ICU admission
2020-34	TRUE	discharge	20-39	10	Discharge	ICU admission
2020-34	TRUE	discharge	40-59	14.03125	Discharge	ICU admission
2020-34	TRUE	discharge	60-69	14.909090909090908	Discharge	ICU admission
2020-34	TRUE	discharge	70-79	14.571428571428571	Discharge	ICU admission
2020-34	TRUE	discharge	80+	12	Discharge	ICU admission
2020-35	FALSE	death	40-59	0	Death	No ICU admission
2020-35	FALSE	death	60-69	14	Death	No ICU admission
2020-35	FALSE	death	70-79	10.4	Death	No ICU admission
2020-35	FALSE	death	80+	11.928571428571429	Death	No ICU admission
2020-35	FALSE	discharge	0-19	2.25	Discharge	No ICU admission
2020-35	FALSE	discharge	20-39	3.6333333333333333	Discharge	No ICU admission
2020-35	FALSE	discharge	40-59	7.744186046511628	Discharge	No ICU admission
2020-35	FALSE	discharge	60-69	8.92	Discharge	No ICU admission
2020-35	FALSE	discharge	70-79	11.733333333333333	Discharge	No ICU admission
2020-35	FALSE	discharge	80+	13.317073170731707	Discharge	No ICU admission
2020-35	TRUE	death	0-19	3	Death	ICU admission
2020-35	TRUE	death	20-39	15.5	Death	ICU admission
2020-35	TRUE	death	40-59	13.333333333333334	Death	ICU admission
2020-35	TRUE	death	60-69	13.285714285714286	Death	ICU admission
2020-35	TRUE	death	70-79	8.714285714285714	Death	ICU admission
2020-35	TRUE	death	80+	12.875	Death	ICU admission
2020-35	TRUE	discharge	0-19	14	Discharge	ICU admission
2020-35	TRUE	discharge	20-39	10.88888888888889	Discharge	ICU admission
2020-35	TRUE	discharge	40-59	14.91304347826087	Discharge	ICU admission
2020-35	TRUE	discharge	60-69	21.25	Discharge	ICU admission
2020-35	TRUE	discharge	70-79	12.181818181818182	Discharge	ICU admission
2020-35	TRUE	discharge	80+	17	Discharge	ICU admission
2020-36	FALSE	death	40-59	15	Death	No ICU admission
2020-36	FALSE	death	60-69	17.666666666666668	Death	No ICU admission
2020-36	FALSE	death	70-79	13.153846153846153	Death	No ICU admission
2020-36	FALSE	death	80+	16.266666666666666	Death	No ICU admission
2020-36	FALSE	discharge	0-19	3.857142857142857	Discharge	No ICU admission
2020-36	FALSE	discharge	20-39	4.846153846153846	Discharge	No ICU admission
2020-36	FALSE	discharge	40-59	8.148936170212766	Discharge	No ICU admission
2020-36	FALSE	discharge	60-69	9.096774193548388	Discharge	No ICU admission
2020-36	FALSE	discharge	70-79	10.075	Discharge	No ICU admission
2020-36	FALSE	discharge	80+	13.588235294117647	Discharge	No ICU admission
2020-36	TRUE	death	0-19	4	Death	ICU admission
2020-36	TRUE	death	20-39	3.6	Death	ICU admission
2020-36	TRUE	death	40-59	9.736842105263158	Death	ICU admission
2020-36	TRUE	death	60-69	13.823529411764707	Death	ICU admission
2020-36	TRUE	death	70-79	15.2	Death	ICU admission
2020-36	TRUE	death	80+	10.88888888888889	Death	ICU admission
2020-36	TRUE	discharge	0-19	10	Discharge	ICU admission
2020-36	TRUE	discharge	20-39	8.8	Discharge	ICU admission
2020-36	TRUE	discharge	40-59	18.09090909090909	Discharge	ICU admission
2020-36	TRUE	discharge	60-69	17.25	Discharge	ICU admission
2020-36	TRUE	discharge	70-79	24	Discharge	ICU admission
2020-36	TRUE	discharge	80+	16	Discharge	ICU admission
2020-37	FALSE	death	40-59	11	Death	No ICU admission
2020-37	FALSE	death	60-69	10.090909090909092	Death	No ICU admission
2020-37	FALSE	death	70-79	11.166666666666666	Death	No ICU admission
2020-37	FALSE	death	80+	14.444444444444445	Death	No ICU admission
2020-37	FALSE	discharge	0-19	2.2666666666666666	Discharge	No ICU admission
2020-37	FALSE	discharge	20-39	4.8088235294117645	Discharge	No ICU admission
2020-37	FALSE	discharge	40-59	6.137931034482759	Discharge	No ICU admission
2020-37	FALSE	discharge	60-69	8.131147540983607	Discharge	No ICU admission
2020-37	FALSE	discharge	70-79	10.43661971830986	Discharge	No ICU admission
2020-37	FALSE	discharge	80+	12.546666666666667	Discharge	No ICU admission
2020-37	TRUE	death	20-39	5.333333333333333	Death	ICU admission
2020-37	TRUE	death	40-59	12.9	Death	ICU admission
2020-37	TRUE	death	60-69	6.857142857142857	Death	ICU admission
2020-37	TRUE	death	70-79	13.764705882352942	Death	ICU admission
2020-37	TRUE	death	80+	13.8	Death	ICU admission
2020-37	TRUE	discharge	0-19	9	Discharge	ICU admission
2020-37	TRUE	discharge	20-39	7.25	Discharge	ICU admission
2020-37	TRUE	discharge	40-59	13.84375	Discharge	ICU admission
2020-37	TRUE	discharge	60-69	15.428571428571429	Discharge	ICU admission
2020-37	TRUE	discharge	70-79	15.666666666666666	Discharge	ICU admission
2020-37	TRUE	discharge	80+	32.333333333333336	Discharge	ICU admission
2020-38	FALSE	death	0-19	4	Death	No ICU admission
2020-38	FALSE	death	40-59	14.5	Death	No ICU admission
2020-38	FALSE	death	60-69	11.777777777777779	Death	No ICU admission
2020-38	FALSE	death	70-79	12.56	Death	No ICU admission
2020-38	FALSE	death	80+	12.8375	Death	No ICU admission
2020-38	FALSE	discharge	0-19	3.380952380952381	Discharge	No ICU admission
2020-38	FALSE	discharge	20-39	4.379310344827586	Discharge	No ICU admission
2020-38	FALSE	discharge	40-59	5.98941798941799	Discharge	No ICU admission
2020-38	FALSE	discharge	60-69	6.818965517241379	Discharge	No ICU admission
2020-38	FALSE	discharge	70-79	10.487179487179487	Discharge	No ICU admission
2020-38	FALSE	discharge	80+	12.728070175438596	Discharge	No ICU admission
2020-38	TRUE	death	20-39	3.2	Death	ICU admission
2020-38	TRUE	death	40-59	12.470588235294118	Death	ICU admission
2020-38	TRUE	death	60-69	15.142857142857142	Death	ICU admission
2020-38	TRUE	death	70-79	15.518518518518519	Death	ICU admission
2020-38	TRUE	death	80+	11	Death	ICU admission
2020-38	TRUE	discharge	0-19	11	Discharge	ICU admission
2020-38	TRUE	discharge	20-39	16.3125	Discharge	ICU admission
2020-38	TRUE	discharge	40-59	11.461538461538462	Discharge	ICU admission
2020-38	TRUE	discharge	60-69	17.25	Discharge	ICU admission
2020-38	TRUE	discharge	70-79	19	Discharge	ICU admission
2020-38	TRUE	discharge	80+	12.428571428571429	Discharge	ICU admission
2020-39	FALSE	death	20-39	36	Death	No ICU admission
2020-39	FALSE	death	40-59	14.833333333333334	Death	No ICU admission
2020-39	FALSE	death	60-69	12.5625	Death	No ICU admission
2020-39	FALSE	death	70-79	11.75925925925926	Death	No ICU admission
2020-39	FALSE	death	80+	15.114285714285714	Death	No ICU admission
2020-39	FALSE	discharge	0-19	8.090909090909092	Discharge	No ICU admission
2020-39	FALSE	discharge	20-39	4.620967741935484	Discharge	No ICU admission
2020-39	FALSE	discharge	40-59	6.02803738317757	Discharge	No ICU admission
2020-39	FALSE	discharge	60-69	7.802547770700637	Discharge	No ICU admission
2020-39	FALSE	discharge	70-79	10.11864406779661	Discharge	No ICU admission
2020-39	FALSE	discharge	80+	13.226666666666667	Discharge	No ICU admission
2020-39	TRUE	death	20-39	16	Death	ICU admission
2020-39	TRUE	death	40-59	14.304347826086957	Death	ICU admission
2020-39	TRUE	death	60-69	14.64102564102564	Death	ICU admission
2020-39	TRUE	death	70-79	14.326086956521738	Death	ICU admission
2020-39	TRUE	death	80+	9.235294117647058	Death	ICU admission
2020-39	TRUE	discharge	0-19	9.666666666666666	Discharge	ICU admission
2020-39	TRUE	discharge	20-39	12.9375	Discharge	ICU admission
2020-39	TRUE	discharge	40-59	13.74	Discharge	ICU admission
2020-39	TRUE	discharge	60-69	15	Discharge	ICU admission
2020-39	TRUE	discharge	70-79	20	Discharge	ICU admission
2020-39	TRUE	discharge	80+	14.571428571428571	Discharge	ICU admission
2020-40	FALSE	death	20-39	2	Death	No ICU admission
2020-40	FALSE	death	40-59	10.5	Death	No ICU admission
2020-40	FALSE	death	60-69	13.538461538461538	Death	No ICU admission
2020-40	FALSE	death	70-79	13.722222222222221	Death	No ICU admission
2020-40	FALSE	death	80+	13.092857142857143	Death	No ICU admission
2020-40	FALSE	discharge	0-19	3.515151515151515	Discharge	No ICU admission
2020-40	FALSE	discharge	20-39	4.666666666666667	Discharge	No ICU admission
2020-40	FALSE	discharge	40-59	7.133587786259542	Discharge	No ICU admission
2020-40	FALSE	discharge	60-69	8.411111111111111	Discharge	No ICU admission
2020-40	FALSE	discharge	70-79	11.08	Discharge	No ICU admission
2020-40	FALSE	discharge	80+	13.00462962962963	Discharge	No ICU admission
2020-40	TRUE	death	0-19	7	Death	ICU admission
2020-40	TRUE	death	20-39	6.6	Death	ICU admission
2020-40	TRUE	death	40-59	11.818181818181818	Death	ICU admission
2020-40	TRUE	death	60-69	17.476190476190474	Death	ICU admission
2020-40	TRUE	death	70-79	14.944444444444445	Death	ICU admission
2020-40	TRUE	death	80+	12.8125	Death	ICU admission
2020-40	TRUE	discharge	0-19	15.333333333333334	Discharge	ICU admission
2020-40	TRUE	discharge	20-39	12.478260869565217	Discharge	ICU admission
2020-40	TRUE	discharge	40-59	13.37704918032787	Discharge	ICU admission
2020-40	TRUE	discharge	60-69	15.055555555555555	Discharge	ICU admission
2020-40	TRUE	discharge	70-79	20.125	Discharge	ICU admission
2020-40	TRUE	discharge	80+	18.25	Discharge	ICU admission
2020-41	FALSE	death	0-19	12	Death	No ICU admission
2020-41	FALSE	death	20-39	3	Death	No ICU admission
2020-41	FALSE	death	40-59	13	Death	No ICU admission
2020-41	FALSE	death	60-69	11	Death	No ICU admission
2020-41	FALSE	death	70-79	12.245098039215685	Death	No ICU admission
2020-41	FALSE	death	80+	13.578947368421053	Death	No ICU admission
2020-41	FALSE	discharge	0-19	3.5	Discharge	No ICU admission
2020-41	FALSE	discharge	20-39	3.5849056603773586	Discharge	No ICU admission
2020-41	FALSE	discharge	40-59	6.306962025316456	Discharge	No ICU admission
2020-41	FALSE	discharge	60-69	8.967441860465117	Discharge	No ICU admission
2020-41	FALSE	discharge	70-79	10.865454545454545	Discharge	No ICU admission
2020-41	FALSE	discharge	80+	14.6125	Discharge	No ICU admission
2020-41	TRUE	death	0-19	10	Death	ICU admission
2020-41	TRUE	death	20-39	4.285714285714286	Death	ICU admission
2020-41	TRUE	death	40-59	14.695652173913043	Death	ICU admission
2020-41	TRUE	death	60-69	15.095238095238095	Death	ICU admission
2020-41	TRUE	death	70-79	12.58	Death	ICU admission
2020-41	TRUE	death	80+	10.551724137931034	Death	ICU admission
2020-41	TRUE	discharge	0-19	6	Discharge	ICU admission
2020-41	TRUE	discharge	20-39	11.24	Discharge	ICU admission
2020-41	TRUE	discharge	40-59	14.337837837837839	Discharge	ICU admission
2020-41	TRUE	discharge	60-69	15.619047619047619	Discharge	ICU admission
2020-41	TRUE	discharge	70-79	15.095238095238095	Discharge	ICU admission
2020-41	TRUE	discharge	80+	9.25	Discharge	ICU admission
2020-42	FALSE	death	0-19	17	Death	No ICU admission
2020-42	FALSE	death	40-59	11.866666666666667	Death	No ICU admission
2020-42	FALSE	death	60-69	13.5	Death	No ICU admission
2020-42	FALSE	death	70-79	11.015748031496063	Death	No ICU admission
2020-42	FALSE	death	80+	11.935849056603773	Death	No ICU admission
2020-42	FALSE	discharge	0-19	3.2777777777777777	Discharge	No ICU admission
2020-42	FALSE	discharge	20-39	4.65	Discharge	No ICU admission
2020-42	FALSE	discharge	40-59	6.7707808564231735	Discharge	No ICU admission
2020-42	FALSE	discharge	60-69	8.782006920415226	Discharge	No ICU admission
2020-42	FALSE	discharge	70-79	10.184873949579831	Discharge	No ICU admission
2020-42	FALSE	discharge	80+	13.635097493036211	Discharge	No ICU admission
2020-42	TRUE	death	0-19	3	Death	ICU admission
2020-42	TRUE	death	20-39	15.4	Death	ICU admission
2020-42	TRUE	death	40-59	11.06060606060606	Death	ICU admission
2020-42	TRUE	death	60-69	14.092592592592593	Death	ICU admission
2020-42	TRUE	death	70-79	12.710144927536232	Death	ICU admission
2020-42	TRUE	death	80+	10.461538461538462	Death	ICU admission
2020-42	TRUE	discharge	0-19	10.166666666666666	Discharge	ICU admission
2020-42	TRUE	discharge	20-39	9.875	Discharge	ICU admission
2020-42	TRUE	discharge	40-59	13.391752577319588	Discharge	ICU admission
2020-42	TRUE	discharge	60-69	18.122448979591837	Discharge	ICU admission
2020-42	TRUE	discharge	70-79	17.325	Discharge	ICU admission
2020-42	TRUE	discharge	80+	25.272727272727273	Discharge	ICU admission
2020-43	FALSE	death	0-19	3	Death	No ICU admission
2020-43	FALSE	death	20-39	11	Death	No ICU admission
2020-43	FALSE	death	40-59	14.466666666666667	Death	No ICU admission
2020-43	FALSE	death	60-69	10.761904761904763	Death	No ICU admission
2020-43	FALSE	death	70-79	11.102941176470589	Death	No ICU admission
2020-43	FALSE	death	80+	11.789473684210526	Death	No ICU admission
2020-43	FALSE	discharge	0-19	4.428571428571429	Discharge	No ICU admission
2020-43	FALSE	discharge	20-39	4.496503496503497	Discharge	No ICU admission
2020-43	FALSE	discharge	40-59	6.107655502392345	Discharge	No ICU admission
2020-43	FALSE	discharge	60-69	8.61111111111111	Discharge	No ICU admission
2020-43	FALSE	discharge	70-79	10.717289719626168	Discharge	No ICU admission
2020-43	FALSE	discharge	80+	12.510948905109489	Discharge	No ICU admission
2020-43	TRUE	death	20-39	3	Death	ICU admission
2020-43	TRUE	death	40-59	14.964285714285714	Death	ICU admission
2020-43	TRUE	death	60-69	15.042553191489361	Death	ICU admission
2020-43	TRUE	death	70-79	14.05	Death	ICU admission
2020-43	TRUE	death	80+	13.944444444444445	Death	ICU admission
2020-43	TRUE	discharge	0-19	15	Discharge	ICU admission
2020-43	TRUE	discharge	20-39	13	Discharge	ICU admission
2020-43	TRUE	discharge	40-59	13.213483146067416	Discharge	ICU admission
2020-43	TRUE	discharge	60-69	16.5	Discharge	ICU admission
2020-43	TRUE	discharge	70-79	16.90909090909091	Discharge	ICU admission
2020-43	TRUE	discharge	80+	17	Discharge	ICU admission
2020-44	FALSE	death	20-39	13	Death	No ICU admission
2020-44	FALSE	death	40-59	10.818181818181818	Death	No ICU admission
2020-44	FALSE	death	60-69	10.409090909090908	Death	No ICU admission
2020-44	FALSE	death	70-79	11.18125	Death	No ICU admission
2020-44	FALSE	death	80+	11.57361963190184	Death	No ICU admission
2020-44	FALSE	discharge	0-19	4.159090909090909	Discharge	No ICU admission
2020-44	FALSE	discharge	20-39	4.4733727810650885	Discharge	No ICU admission
2020-44	FALSE	discharge	40-59	6.501039501039501	Discharge	No ICU admission
2020-44	FALSE	discharge	60-69	7.979351032448378	Discharge	No ICU admission
2020-44	FALSE	discharge	70-79	9.92824074074074	Discharge	No ICU admission
2020-44	FALSE	discharge	80+	12.214132762312634	Discharge	No ICU admission
2020-44	TRUE	death	0-19	4	Death	ICU admission
2020-44	TRUE	death	20-39	13.4	Death	ICU admission
2020-44	TRUE	death	40-59	17.568181818181817	Death	ICU admission
2020-44	TRUE	death	60-69	13.9375	Death	ICU admission
2020-44	TRUE	death	70-79	14.364864864864865	Death	ICU admission
2020-44	TRUE	death	80+	11.18918918918919	Death	ICU admission
2020-44	TRUE	discharge	0-19	6	Discharge	ICU admission
2020-44	TRUE	discharge	20-39	9.391304347826088	Discharge	ICU admission
2020-44	TRUE	discharge	40-59	13.971698113207546	Discharge	ICU admission
2020-44	TRUE	discharge	60-69	16.830188679245282	Discharge	ICU admission
2020-44	TRUE	discharge	70-79	17.37735849056604	Discharge	ICU admission
2020-44	TRUE	discharge	80+	18.90909090909091	Discharge	ICU admission
2020-45	FALSE	death	40-59	9.565217391304348	Death	No ICU admission
2020-45	FALSE	death	60-69	12.380952380952381	Death	No ICU admission
2020-45	FALSE	death	70-79	11.74251497005988	Death	No ICU admission
2020-45	FALSE	death	80+	10.662824207492795	Death	No ICU admission
2020-45	FALSE	discharge	0-19	3.972972972972973	Discharge	No ICU admission
2020-45	FALSE	discharge	20-39	4.543352601156069	Discharge	No ICU admission
2020-45	FALSE	discharge	40-59	6.3392156862745095	Discharge	No ICU admission
2020-45	FALSE	discharge	60-69	8.663690476190476	Discharge	No ICU admission
2020-45	FALSE	discharge	70-79	9.836283185840708	Discharge	No ICU admission
2020-45	FALSE	discharge	80+	12.454741379310345	Discharge	No ICU admission
2020-45	TRUE	death	0-19	11	Death	ICU admission
2020-45	TRUE	death	20-39	7.285714285714286	Death	ICU admission
2020-45	TRUE	death	40-59	15.318181818181818	Death	ICU admission
2020-45	TRUE	death	60-69	15.283582089552239	Death	ICU admission
2020-45	TRUE	death	70-79	12.842105263157896	Death	ICU admission
2020-45	TRUE	death	80+	11.695652173913043	Death	ICU admission
2020-45	TRUE	discharge	0-19	9.8	Discharge	ICU admission
2020-45	TRUE	discharge	20-39	8.2	Discharge	ICU admission
2020-45	TRUE	discharge	40-59	12.08421052631579	Discharge	ICU admission
2020-45	TRUE	discharge	60-69	13.661290322580646	Discharge	ICU admission
2020-45	TRUE	discharge	70-79	14.05	Discharge	ICU admission
2020-45	TRUE	discharge	80+	15.1	Discharge	ICU admission
2020-46	FALSE	death	20-39	17	Death	No ICU admission
2020-46	FALSE	death	40-59	11.277777777777779	Death	No ICU admission
2020-46	FALSE	death	60-69	10.84	Death	No ICU admission
2020-46	FALSE	death	70-79	11.6125	Death	No ICU admission
2020-46	FALSE	death	80+	10.635135135135135	Death	No ICU admission
2020-46	FALSE	discharge	0-19	3.296875	Discharge	No ICU admission
2020-46	FALSE	discharge	20-39	4.689839572192513	Discharge	No ICU admission
2020-46	FALSE	discharge	40-59	6.3156899810964084	Discharge	No ICU admission
2020-46	FALSE	discharge	60-69	7.573684210526316	Discharge	No ICU admission
2020-46	FALSE	discharge	70-79	9.92468619246862	Discharge	No ICU admission
2020-46	FALSE	discharge	80+	11.753535353535353	Discharge	No ICU admission
2020-46	TRUE	death	0-19	11.25	Death	ICU admission
2020-46	TRUE	death	20-39	6.571428571428571	Death	ICU admission
2020-46	TRUE	death	40-59	13.05	Death	ICU admission
2020-46	TRUE	death	60-69	11.878378378378379	Death	ICU admission
2020-46	TRUE	death	70-79	12.517241379310345	Death	ICU admission
2020-46	TRUE	death	80+	12.085714285714285	Death	ICU admission
2020-46	TRUE	discharge	0-19	8.2	Discharge	ICU admission
2020-46	TRUE	discharge	20-39	9.909090909090908	Discharge	ICU admission
2020-46	TRUE	discharge	40-59	12.587719298245615	Discharge	ICU admission
2020-46	TRUE	discharge	60-69	13.902439024390244	Discharge	ICU admission
2020-46	TRUE	discharge	70-79	14.871794871794872	Discharge	ICU admission
2020-46	TRUE	discharge	80+	13.714285714285714	Discharge	ICU admission
2020-47	FALSE	death	20-39	15	Death	No ICU admission
2020-47	FALSE	death	40-59	7.214285714285714	Death	No ICU admission
2020-47	FALSE	death	60-69	11.76086956521739	Death	No ICU admission
2020-47	FALSE	death	70-79	10.073333333333334	Death	No ICU admission
2020-47	FALSE	death	80+	10.850467289719626	Death	No ICU admission
2020-47	FALSE	discharge	0-19	3.764705882352941	Discharge	No ICU admission
2020-47	FALSE	discharge	20-39	4.5394736842105265	Discharge	No ICU admission
2020-47	FALSE	discharge	40-59	6.098265895953757	Discharge	No ICU admission
2020-47	FALSE	discharge	60-69	8.31578947368421	Discharge	No ICU admission
2020-47	FALSE	discharge	70-79	9.556338028169014	Discharge	No ICU admission
2020-47	FALSE	discharge	80+	11.48898678414097	Discharge	No ICU admission
2020-47	TRUE	death	0-19	20	Death	ICU admission
2020-47	TRUE	death	20-39	10	Death	ICU admission
2020-47	TRUE	death	40-59	14.96774193548387	Death	ICU admission
2020-47	TRUE	death	60-69	15.918367346938776	Death	ICU admission
2020-47	TRUE	death	70-79	15.6	Death	ICU admission
2020-47	TRUE	death	80+	11.48	Death	ICU admission
2020-47	TRUE	discharge	0-19	8.5	Discharge	ICU admission
2020-47	TRUE	discharge	20-39	11.736842105263158	Discharge	ICU admission
2020-47	TRUE	discharge	40-59	14.864864864864865	Discharge	ICU admission
2020-47	TRUE	discharge	60-69	15.442622950819672	Discharge	ICU admission
2020-47	TRUE	discharge	70-79	15.547619047619047	Discharge	ICU admission
2020-47	TRUE	discharge	80+	11.533333333333333	Discharge	ICU admission
2020-48	FALSE	death	20-39	7.5	Death	No ICU admission
2020-48	FALSE	death	40-59	8.636363636363637	Death	No ICU admission
2020-48	FALSE	death	60-69	12.545454545454545	Death	No ICU admission
2020-48	FALSE	death	70-79	12.40952380952381	Death	No ICU admission
2020-48	FALSE	death	80+	11.515503875968992	Death	No ICU admission
2020-48	FALSE	discharge	0-19	3.2244897959183674	Discharge	No ICU admission
2020-48	FALSE	discharge	20-39	4.96875	Discharge	No ICU admission
2020-48	FALSE	discharge	40-59	6.150134048257373	Discharge	No ICU admission
2020-48	FALSE	discharge	60-69	8.004291845493562	Discharge	No ICU admission
2020-48	FALSE	discharge	70-79	9.814332247557003	Discharge	No ICU admission
2020-48	FALSE	discharge	80+	11.976439790575917	Discharge	No ICU admission
2020-48	TRUE	death	0-19	4	Death	ICU admission
2020-48	TRUE	death	20-39	15.4	Death	ICU admission
2020-48	TRUE	death	40-59	10	Death	ICU admission
2020-48	TRUE	death	60-69	14.279069767441861	Death	ICU admission
2020-48	TRUE	death	70-79	12.542372881355933	Death	ICU admission
2020-48	TRUE	death	80+	9.826086956521738	Death	ICU admission
2020-48	TRUE	discharge	0-19	11.444444444444445	Discharge	ICU admission
2020-48	TRUE	discharge	20-39	9.391304347826088	Discharge	ICU admission
2020-48	TRUE	discharge	40-59	13.89041095890411	Discharge	ICU admission
2020-48	TRUE	discharge	60-69	12.297872340425531	Discharge	ICU admission
2020-48	TRUE	discharge	70-79	13.045454545454545	Discharge	ICU admission
2020-48	TRUE	discharge	80+	18.083333333333332	Discharge	ICU admission
2020-49	FALSE	death	20-39	14	Death	No ICU admission
2020-49	FALSE	death	40-59	13.866666666666667	Death	No ICU admission
2020-49	FALSE	death	60-69	10.925	Death	No ICU admission
2020-49	FALSE	death	70-79	11.412280701754385	Death	No ICU admission
2020-49	FALSE	death	80+	12.675496688741722	Death	No ICU admission
2020-49	FALSE	discharge	0-19	3.911764705882353	Discharge	No ICU admission
2020-49	FALSE	discharge	20-39	5.314814814814815	Discharge	No ICU admission
2020-49	FALSE	discharge	40-59	7.243161094224924	Discharge	No ICU admission
2020-49	FALSE	discharge	60-69	8.907608695652174	Discharge	No ICU admission
2020-49	FALSE	discharge	70-79	11.507246376811594	Discharge	No ICU admission
2020-49	FALSE	discharge	80+	13.864	Discharge	No ICU admission
2020-49	TRUE	death	20-39	13.333333333333334	Death	ICU admission
2020-49	TRUE	death	40-59	11.878048780487806	Death	ICU admission
2020-49	TRUE	death	60-69	10.285714285714286	Death	ICU admission
2020-49	TRUE	death	70-79	13.341463414634147	Death	ICU admission
2020-49	TRUE	death	80+	7.3478260869565215	Death	ICU admission
2020-49	TRUE	discharge	0-19	7.333333333333333	Discharge	ICU admission
2020-49	TRUE	discharge	20-39	12.555555555555555	Discharge	ICU admission
2020-49	TRUE	discharge	40-59	12.894736842105264	Discharge	ICU admission
2020-49	TRUE	discharge	60-69	15.783783783783784	Discharge	ICU admission
2020-49	TRUE	discharge	70-79	17.62962962962963	Discharge	ICU admission
2020-49	TRUE	discharge	80+	11.363636363636363	Discharge	ICU admission
2020-50	FALSE	death	40-59	7.8	Death	No ICU admission
2020-50	FALSE	death	60-69	9.785714285714286	Death	No ICU admission
2020-50	FALSE	death	70-79	13.047619047619047	Death	No ICU admission
2020-50	FALSE	death	80+	11.721428571428572	Death	No ICU admission
2020-50	FALSE	discharge	0-19	3.088888888888889	Discharge	No ICU admission
2020-50	FALSE	discharge	20-39	5.754385964912281	Discharge	No ICU admission
2020-50	FALSE	discharge	40-59	6.318318318318318	Discharge	No ICU admission
2020-50	FALSE	discharge	60-69	9.14054054054054	Discharge	No ICU admission
2020-50	FALSE	discharge	70-79	11.701492537313433	Discharge	No ICU admission
2020-50	FALSE	discharge	80+	13.23248407643312	Discharge	No ICU admission
2020-50	TRUE	death	0-19	13	Death	ICU admission
2020-50	TRUE	death	20-39	10	Death	ICU admission
2020-50	TRUE	death	40-59	9.969696969696969	Death	ICU admission
2020-50	TRUE	death	60-69	12.333333333333334	Death	ICU admission
2020-50	TRUE	death	70-79	10.75	Death	ICU admission
2020-50	TRUE	death	80+	10.25	Death	ICU admission
2020-50	TRUE	discharge	0-19	10.333333333333334	Discharge	ICU admission
2020-50	TRUE	discharge	20-39	10.083333333333334	Discharge	ICU admission
2020-50	TRUE	discharge	40-59	13.951219512195122	Discharge	ICU admission
2020-50	TRUE	discharge	60-69	13.333333333333334	Discharge	ICU admission
2020-50	TRUE	discharge	70-79	13.176470588235293	Discharge	ICU admission
2020-50	TRUE	discharge	80+	8.75	Discharge	ICU admission
2020-51	FALSE	death	20-39	13	Death	No ICU admission
2020-51	FALSE	death	40-59	7.863636363636363	Death	No ICU admission
2020-51	FALSE	death	60-69	9.666666666666666	Death	No ICU admission
2020-51	FALSE	death	70-79	9.42361111111111	Death	No ICU admission
2020-51	FALSE	death	80+	10.272727272727273	Death	No ICU admission
2020-51	FALSE	discharge	0-19	3.7708333333333335	Discharge	No ICU admission
2020-51	FALSE	discharge	20-39	4.566929133858268	Discharge	No ICU admission
2020-51	FALSE	discharge	40-59	6.142045454545454	Discharge	No ICU admission
2020-51	FALSE	discharge	60-69	8.695	Discharge	No ICU admission
2020-51	FALSE	discharge	70-79	10.547892720306514	Discharge	No ICU admission
2020-51	FALSE	discharge	80+	12.801829268292684	Discharge	No ICU admission
2020-51	TRUE	death	0-19	4	Death	ICU admission
2020-51	TRUE	death	20-39	6.125	Death	ICU admission
2020-51	TRUE	death	40-59	11.78048780487805	Death	ICU admission
2020-51	TRUE	death	60-69	12.24561403508772	Death	ICU admission
2020-51	TRUE	death	70-79	11.537037037037036	Death	ICU admission
2020-51	TRUE	death	80+	9.173913043478262	Death	ICU admission
2020-51	TRUE	discharge	0-19	6.777777777777778	Discharge	ICU admission
2020-51	TRUE	discharge	20-39	9.129032258064516	Discharge	ICU admission
2020-51	TRUE	discharge	40-59	11.831683168316832	Discharge	ICU admission
2020-51	TRUE	discharge	60-69	12.744186046511627	Discharge	ICU admission
2020-51	TRUE	discharge	70-79	12.28	Discharge	ICU admission
2020-51	TRUE	discharge	80+	12.333333333333334	Discharge	ICU admission
2020-52	FALSE	death	20-39	13	Death	No ICU admission
2020-52	FALSE	death	40-59	10.384615384615385	Death	No ICU admission
2020-52	FALSE	death	60-69	11.761904761904763	Death	No ICU admission
2020-52	FALSE	death	70-79	11.37962962962963	Death	No ICU admission
2020-52	FALSE	death	80+	11.063909774436091	Death	No ICU admission
2020-52	FALSE	discharge	0-19	3.3902439024390243	Discharge	No ICU admission
2020-52	FALSE	discharge	20-39	5.664383561643835	Discharge	No ICU admission
2020-52	FALSE	discharge	40-59	6.51604938271605	Discharge	No ICU admission
2020-52	FALSE	discharge	60-69	9.189427312775331	Discharge	No ICU admission
2020-52	FALSE	discharge	70-79	10.168103448275861	Discharge	No ICU admission
2020-52	FALSE	discharge	80+	13.520504731861198	Discharge	No ICU admission
2020-52	TRUE	death	0-19	10.333333333333334	Death	ICU admission
2020-52	TRUE	death	20-39	11.142857142857142	Death	ICU admission
2020-52	TRUE	death	40-59	13.8	Death	ICU admission
2020-52	TRUE	death	60-69	13.518518518518519	Death	ICU admission
2020-52	TRUE	death	70-79	12.409090909090908	Death	ICU admission
2020-52	TRUE	death	80+	7.647058823529412	Death	ICU admission
2020-52	TRUE	discharge	0-19	8.8	Discharge	ICU admission
2020-52	TRUE	discharge	20-39	8.538461538461538	Discharge	ICU admission
2020-52	TRUE	discharge	40-59	11.754545454545454	Discharge	ICU admission
2020-52	TRUE	discharge	60-69	12.8	Discharge	ICU admission
2020-52	TRUE	discharge	70-79	11.121212121212121	Discharge	ICU admission
2020-52	TRUE	discharge	80+	11.863636363636363	Discharge	ICU admission
2020-53	FALSE	death	0-19	3	Death	No ICU admission
2020-53	FALSE	death	20-39	7	Death	No ICU admission
2020-53	FALSE	death	40-59	11.2	Death	No ICU admission
2020-53	FALSE	death	60-69	10.285714285714286	Death	No ICU admission
2020-53	FALSE	death	70-79	10.774774774774775	Death	No ICU admission
2020-53	FALSE	death	80+	10.538775510204081	Death	No ICU admission
2020-53	FALSE	discharge	0-19	3.772727272727273	Discharge	No ICU admission
2020-53	FALSE	discharge	20-39	5.236111111111111	Discharge	No ICU admission
2020-53	FALSE	discharge	40-59	6.691931540342298	Discharge	No ICU admission
2020-53	FALSE	discharge	60-69	7.679245283018868	Discharge	No ICU admission
2020-53	FALSE	discharge	70-79	9.555102040816326	Discharge	No ICU admission
2020-53	FALSE	discharge	80+	13.202290076335878	Discharge	No ICU admission
2020-53	TRUE	death	0-19	1	Death	ICU admission
2020-53	TRUE	death	20-39	21.666666666666668	Death	ICU admission
2020-53	TRUE	death	40-59	13.777777777777779	Death	ICU admission
2020-53	TRUE	death	60-69	12.292682926829269	Death	ICU admission
2020-53	TRUE	death	70-79	12.431818181818182	Death	ICU admission
2020-53	TRUE	death	80+	9.692307692307692	Death	ICU admission
2020-53	TRUE	discharge	0-19	5.333333333333333	Discharge	ICU admission
2020-53	TRUE	discharge	20-39	7.620689655172414	Discharge	ICU admission
2020-53	TRUE	discharge	40-59	10.461538461538462	Discharge	ICU admission
2020-53	TRUE	discharge	60-69	12.76923076923077	Discharge	ICU admission
2020-53	TRUE	discharge	70-79	16.363636363636363	Discharge	ICU admission
2020-53	TRUE	discharge	80+	12	Discharge	ICU admission
