# Supplementary material for: Ten months of temporal variation in the clinical journey of hospitalised patients with COVID-19: An observational cohort
Source: eLife. 2021 Nov 23;10:e70970. doi: 10.7554/eLife.70970 (PMC8791638; doi:10.7554/eLife.70970)
Supplement: Figure 4—source data 1. [file elife-70970-fig4-data1.zip › Fig_4.csv]

nice.agegp	sex	month.start	ICU.ever	Country.2	group.OtoA	med.comorbs	present	comorb.asthma_na_excluded	comorb.chronic.cardiac_na_excluded	comorb.haemo_na_excluded	comorb.kidney_na_excluded	comorb.neuro_na_excluded	comorb.pulmonary_na_excluded	comorb.dementia_na_excluded	comorb.diabetes_na_excluded	comorb.hiv_na_excluded	comorb.hypertension_na_excluded	comorb.liver_na_excluded	comorb.cancer_na_excluded	comorb.malnut_na_excluded	comorb.obesity_na_excluded	comorb.pregnancy_na_excluded	comorb.rheuma_na_excluded	comorb.smoking_na_excluded	string.comorbs	cfr	time.to.death	time.to.discharge
40-59	Male	March	TRUE	UK	[0,7)	1		FALSE	FALSE	FALSE	FALSE	FALSE	FALSE	FALSE	FALSE	FALSE	TRUE	FALSE	FALSE	FALSE	FALSE	FALSE	FALSE	FALSE	hypertension	0.3460022865398965	12.23396841981066	15.847566219491448
40-59	Male	March	FALSE	UK	[0,7)	1		FALSE	FALSE	FALSE	FALSE	FALSE	FALSE	FALSE	FALSE	FALSE	TRUE	FALSE	FALSE	FALSE	FALSE	FALSE	FALSE	FALSE	hypertension	0.06338844849229013	8.009959596778794	5.8062882184729085
40-59	Male	April	TRUE	UK	[0,7)	1		FALSE	FALSE	FALSE	FALSE	FALSE	FALSE	FALSE	FALSE	FALSE	TRUE	FALSE	FALSE	FALSE	FALSE	FALSE	FALSE	FALSE	hypertension	0.3140118685006937	12.420260509619716	15.20919474425114
40-59	Male	April	FALSE	UK	[0,7)	1		FALSE	FALSE	FALSE	FALSE	FALSE	FALSE	FALSE	FALSE	FALSE	TRUE	FALSE	FALSE	FALSE	FALSE	FALSE	FALSE	FALSE	hypertension	0.05709093776480287	6.831977410228946	5.599521973283761
40-59	Male	May	TRUE	UK	[0,7)	1		FALSE	FALSE	FALSE	FALSE	FALSE	FALSE	FALSE	FALSE	FALSE	TRUE	FALSE	FALSE	FALSE	FALSE	FALSE	FALSE	FALSE	hypertension	0.26759074210280215	12.622418565184114	13.926738612725474
40-59	Male	May	FALSE	UK	[0,7)	1		FALSE	FALSE	FALSE	FALSE	FALSE	FALSE	FALSE	FALSE	FALSE	TRUE	FALSE	FALSE	FALSE	FALSE	FALSE	FALSE	FALSE	hypertension	0.04243283340302235	8.082840594920773	5.680406204935159
40-59	Male	June	TRUE	UK	[0,7)	1		FALSE	FALSE	FALSE	FALSE	FALSE	FALSE	FALSE	FALSE	FALSE	TRUE	FALSE	FALSE	FALSE	FALSE	FALSE	FALSE	FALSE	hypertension	0.23001535914315746	13.76143768317218	12.950888384684013
40-59	Male	June	FALSE	UK	[0,7)	1		FALSE	FALSE	FALSE	FALSE	FALSE	FALSE	FALSE	FALSE	FALSE	TRUE	FALSE	FALSE	FALSE	FALSE	FALSE	FALSE	FALSE	hypertension	0.030710888394595008	8.495644734741562	5.44325361475561
40-59	Male	July	TRUE	UK	[0,7)	1		FALSE	FALSE	FALSE	FALSE	FALSE	FALSE	FALSE	FALSE	FALSE	TRUE	FALSE	FALSE	FALSE	FALSE	FALSE	FALSE	FALSE	hypertension	0.18279491749838675	13.690212031991177	11.048669695725499
40-59	Male	July	FALSE	UK	[0,7)	1		FALSE	FALSE	FALSE	FALSE	FALSE	FALSE	FALSE	FALSE	FALSE	TRUE	FALSE	FALSE	FALSE	FALSE	FALSE	FALSE	FALSE	hypertension	0.02068250155896694	9.061129948553752	5.071106885440167
40-59	Male	August	TRUE	UK	[0,7)	1		FALSE	FALSE	FALSE	FALSE	FALSE	FALSE	FALSE	FALSE	FALSE	TRUE	FALSE	FALSE	FALSE	FALSE	FALSE	FALSE	FALSE	hypertension	0.18462902310453622	13.230269772289878	11.1668324160609
40-59	Male	August	FALSE	UK	[0,7)	1		FALSE	FALSE	FALSE	FALSE	FALSE	FALSE	FALSE	FALSE	FALSE	TRUE	FALSE	FALSE	FALSE	FALSE	FALSE	FALSE	FALSE	hypertension	0.025407708138576485	10.533816531630281	4.909552936619605
40-59	Male	September	TRUE	UK	[0,7)	1		FALSE	FALSE	FALSE	FALSE	FALSE	FALSE	FALSE	FALSE	FALSE	TRUE	FALSE	FALSE	FALSE	FALSE	FALSE	FALSE	FALSE	hypertension	0.22060733544079406	14.920018834746783	13.703767053609718
40-59	Male	September	FALSE	UK	[0,7)	1		FALSE	FALSE	FALSE	FALSE	FALSE	FALSE	FALSE	FALSE	FALSE	TRUE	FALSE	FALSE	FALSE	FALSE	FALSE	FALSE	FALSE	hypertension	0.0329180401598026	10.123002000353422	5.4208641544026985
40-59	Male	October	TRUE	UK	[0,7)	1		FALSE	FALSE	FALSE	FALSE	FALSE	FALSE	FALSE	FALSE	FALSE	TRUE	FALSE	FALSE	FALSE	FALSE	FALSE	FALSE	FALSE	hypertension	0.2461321631192283	14.540672626754718	13.169156194777615
40-59	Male	October	FALSE	UK	[0,7)	1		FALSE	FALSE	FALSE	FALSE	FALSE	FALSE	FALSE	FALSE	FALSE	TRUE	FALSE	FALSE	FALSE	FALSE	FALSE	FALSE	FALSE	hypertension	0.037488646039390755	9.547822555297726	5.533682079686264
40-59	Male	November	TRUE	UK	[0,7)	1		FALSE	FALSE	FALSE	FALSE	FALSE	FALSE	FALSE	FALSE	FALSE	TRUE	FALSE	FALSE	FALSE	FALSE	FALSE	FALSE	FALSE	hypertension	0.23905114479886413	15.087494845634735	12.170310223693182
40-59	Male	November	FALSE	UK	[0,7)	1		FALSE	FALSE	FALSE	FALSE	FALSE	FALSE	FALSE	FALSE	FALSE	TRUE	FALSE	FALSE	FALSE	FALSE	FALSE	FALSE	FALSE	hypertension	0.03645169665516194	9.027035284406903	5.406534932839201
40-59	Male	December	TRUE	UK	[0,7)	1		FALSE	FALSE	FALSE	FALSE	FALSE	FALSE	FALSE	FALSE	FALSE	TRUE	FALSE	FALSE	FALSE	FALSE	FALSE	FALSE	FALSE	hypertension	0.2285859623782372	14.153526587691552	10.930372454802697
40-59	Male	December	FALSE	UK	[0,7)	1		FALSE	FALSE	FALSE	FALSE	FALSE	FALSE	FALSE	FALSE	FALSE	TRUE	FALSE	FALSE	FALSE	FALSE	FALSE	FALSE	FALSE	hypertension	0.04647143356168047	8.994203034515214	5.780296963724405
40-59	Female	March	TRUE	UK	[0,7)	1		FALSE	FALSE	FALSE	FALSE	FALSE	FALSE	FALSE	FALSE	FALSE	TRUE	FALSE	FALSE	FALSE	FALSE	FALSE	FALSE	FALSE	hypertension	0.28424777834679166	11.82903474129907	15.600434090176229
40-59	Female	March	FALSE	UK	[0,7)	1		FALSE	FALSE	FALSE	FALSE	FALSE	FALSE	FALSE	FALSE	FALSE	TRUE	FALSE	FALSE	FALSE	FALSE	FALSE	FALSE	FALSE	hypertension	0.04834608234470852	7.7448369241552	5.715743061508413
40-59	Female	April	TRUE	UK	[0,7)	1		FALSE	FALSE	FALSE	FALSE	FALSE	FALSE	FALSE	FALSE	FALSE	TRUE	FALSE	FALSE	FALSE	FALSE	FALSE	FALSE	FALSE	hypertension	0.25573435268212136	12.009160725506462	14.972017588449534
40-59	Female	April	FALSE	UK	[0,7)	1		FALSE	FALSE	FALSE	FALSE	FALSE	FALSE	FALSE	FALSE	FALSE	TRUE	FALSE	FALSE	FALSE	FALSE	FALSE	FALSE	FALSE	hypertension	0.043473634298296655	6.605844919993623	5.5122011967532325
40-59	Female	May	TRUE	UK	[0,7)	1		FALSE	FALSE	FALSE	FALSE	FALSE	FALSE	FALSE	FALSE	FALSE	TRUE	FALSE	FALSE	FALSE	FALSE	FALSE	FALSE	FALSE	hypertension	0.2152255200325448	12.204627525848402	13.709560497164347
40-59	Female	May	FALSE	UK	[0,7)	1		FALSE	FALSE	FALSE	FALSE	FALSE	FALSE	FALSE	FALSE	FALSE	TRUE	FALSE	FALSE	FALSE	FALSE	FALSE	FALSE	FALSE	hypertension	0.03219240675021993	7.815305624859543	5.591824093249492
40-59	Female	June	TRUE	UK	[0,7)	1		FALSE	FALSE	FALSE	FALSE	FALSE	FALSE	FALSE	FALSE	FALSE	TRUE	FALSE	FALSE	FALSE	FALSE	FALSE	FALSE	FALSE	hypertension	0.18316439981880817	13.305946105015796	12.748927996653315
40-59	Female	June	FALSE	UK	[0,7)	1		FALSE	FALSE	FALSE	FALSE	FALSE	FALSE	FALSE	FALSE	FALSE	TRUE	FALSE	FALSE	FALSE	FALSE	FALSE	FALSE	FALSE	hypertension	0.023230720155290888	8.214446307892937	5.358369738103131
40-59	Female	July	TRUE	UK	[0,7)	1		FALSE	FALSE	FALSE	FALSE	FALSE	FALSE	FALSE	FALSE	FALSE	TRUE	FALSE	FALSE	FALSE	FALSE	FALSE	FALSE	FALSE	hypertension	0.14376627556989477	13.237077960732588	10.876373127900033
40-59	Female	July	FALSE	UK	[0,7)	1		FALSE	FALSE	FALSE	FALSE	FALSE	FALSE	FALSE	FALSE	FALSE	TRUE	FALSE	FALSE	FALSE	FALSE	FALSE	FALSE	FALSE	hypertension	0.015605594694660689	8.761214454608396	4.992026386565677
40-59	Female	August	TRUE	UK	[0,7)	1		FALSE	FALSE	FALSE	FALSE	FALSE	FALSE	FALSE	FALSE	FALSE	TRUE	FALSE	FALSE	FALSE	FALSE	FALSE	FALSE	FALSE	hypertension	0.14527839702730747	12.792359388450834	10.992693180138788
40-59	Female	August	FALSE	UK	[0,7)	1		FALSE	FALSE	FALSE	FALSE	FALSE	FALSE	FALSE	FALSE	FALSE	TRUE	FALSE	FALSE	FALSE	FALSE	FALSE	FALSE	FALSE	hypertension	0.019193643627194893	10.18515639695051	4.832991762846417
40-59	Female	September	TRUE	UK	[0,7)	1		FALSE	FALSE	FALSE	FALSE	FALSE	FALSE	FALSE	FALSE	FALSE	TRUE	FALSE	FALSE	FALSE	FALSE	FALSE	FALSE	FALSE	hypertension	0.17523654425887109	14.42617923152916	13.49006602944659
40-59	Female	September	FALSE	UK	[0,7)	1		FALSE	FALSE	FALSE	FALSE	FALSE	FALSE	FALSE	FALSE	FALSE	TRUE	FALSE	FALSE	FALSE	FALSE	FALSE	FALSE	FALSE	hypertension	0.024914099851089205	9.787939468154509	5.3363294263156575
40-59	Female	October	TRUE	UK	[0,7)	1		FALSE	FALSE	FALSE	FALSE	FALSE	FALSE	FALSE	FALSE	FALSE	TRUE	FALSE	FALSE	FALSE	FALSE	FALSE	FALSE	FALSE	hypertension	0.1968376351679293	14.059389051978604	12.963792067149155
40-59	Female	October	FALSE	UK	[0,7)	1		FALSE	FALSE	FALSE	FALSE	FALSE	FALSE	FALSE	FALSE	FALSE	TRUE	FALSE	FALSE	FALSE	FALSE	FALSE	FALSE	FALSE	hypertension	0.028406017227795805	9.231797960789866	5.447388031984204
40-59	Female	November	TRUE	UK	[0,7)	1		FALSE	FALSE	FALSE	FALSE	FALSE	FALSE	FALSE	FALSE	FALSE	TRUE	FALSE	FALSE	FALSE	FALSE	FALSE	FALSE	FALSE	hypertension	0.19081582024480861	14.588111932607559	11.980522426731094
40-59	Female	November	FALSE	UK	[0,7)	1		FALSE	FALSE	FALSE	FALSE	FALSE	FALSE	FALSE	FALSE	FALSE	TRUE	FALSE	FALSE	FALSE	FALSE	FALSE	FALSE	FALSE	hypertension	0.027613089213459462	8.72824829409151	5.322223659318456
40-59	Female	December	TRUE	UK	[0,7)	1		FALSE	FALSE	FALSE	FALSE	FALSE	FALSE	FALSE	FALSE	FALSE	TRUE	FALSE	FALSE	FALSE	FALSE	FALSE	FALSE	FALSE	hypertension	0.18195734933339333	13.68505720895874	10.759920652831902
40-59	Female	December	FALSE	UK	[0,7)	1		FALSE	FALSE	FALSE	FALSE	FALSE	FALSE	FALSE	FALSE	FALSE	TRUE	FALSE	FALSE	FALSE	FALSE	FALSE	FALSE	FALSE	hypertension	0.035292282712340674	8.696502763019605	5.690157122884835
0-19	Male	March	TRUE	UK	[0,7)	0		FALSE	FALSE	FALSE	FALSE	FALSE	FALSE	FALSE	FALSE	FALSE	FALSE	FALSE	FALSE	FALSE	FALSE	FALSE	FALSE	FALSE	None	0.10082049140175127	6.184581927351946	10.051430066291438
0-19	Male	March	FALSE	UK	[0,7)	0		FALSE	FALSE	FALSE	FALSE	FALSE	FALSE	FALSE	FALSE	FALSE	FALSE	FALSE	FALSE	FALSE	FALSE	FALSE	FALSE	FALSE	None	0.017664597814509967	7.828719091806553	3.3866881495214027
0-19	Male	April	TRUE	UK	[0,7)	0		FALSE	FALSE	FALSE	FALSE	FALSE	FALSE	FALSE	FALSE	FALSE	FALSE	FALSE	FALSE	FALSE	FALSE	FALSE	FALSE	FALSE	None	0.08843362506113457	6.278757312828342	9.646538479102398
0-19	Male	April	FALSE	UK	[0,7)	0		FALSE	FALSE	FALSE	FALSE	FALSE	FALSE	FALSE	FALSE	FALSE	FALSE	FALSE	FALSE	FALSE	FALSE	FALSE	FALSE	FALSE	None	0.015832867236511637	6.677390983065595	3.2660856637413755
0-19	Male	May	TRUE	UK	[0,7)	0		FALSE	FALSE	FALSE	FALSE	FALSE	FALSE	FALSE	FALSE	FALSE	FALSE	FALSE	FALSE	FALSE	FALSE	FALSE	FALSE	FALSE	None	0.07186663549336436	6.380953347181971	8.833131679561006
0-19	Male	May	FALSE	UK	[0,7)	0		FALSE	FALSE	FALSE	FALSE	FALSE	FALSE	FALSE	FALSE	FALSE	FALSE	FALSE	FALSE	FALSE	FALSE	FALSE	FALSE	FALSE	None	0.011637041746557138	7.89995101934505	3.313263767636634
0-19	Male	June	TRUE	UK	[0,7)	0		FALSE	FALSE	FALSE	FALSE	FALSE	FALSE	FALSE	FALSE	FALSE	FALSE	FALSE	FALSE	FALSE	FALSE	FALSE	FALSE	FALSE	None	0.059540766213226994	6.956756456221411	8.21419182554927
0-19	Male	June	FALSE	UK	[0,7)	0		FALSE	FALSE	FALSE	FALSE	FALSE	FALSE	FALSE	FALSE	FALSE	FALSE	FALSE	FALSE	FALSE	FALSE	FALSE	FALSE	FALSE	None	0.008348176190911195	8.303414683742485	3.1749375536133453
0-19	Male	July	TRUE	UK	[0,7)	0		FALSE	FALSE	FALSE	FALSE	FALSE	FALSE	FALSE	FALSE	FALSE	FALSE	FALSE	FALSE	FALSE	FALSE	FALSE	FALSE	FALSE	None	0.045260327914154116	6.920750079554246	7.007696275504326
0-19	Male	July	FALSE	UK	[0,7)	0		FALSE	FALSE	FALSE	FALSE	FALSE	FALSE	FALSE	FALSE	FALSE	FALSE	FALSE	FALSE	FALSE	FALSE	FALSE	FALSE	FALSE	None	0.0055801092225913765	8.856104723688023	2.9578720428028533
0-19	Male	August	TRUE	UK	[0,7)	0		FALSE	FALSE	FALSE	FALSE	FALSE	FALSE	FALSE	FALSE	FALSE	FALSE	FALSE	FALSE	FALSE	FALSE	FALSE	FALSE	FALSE	None	0.045791782087771196	6.688237579164939	7.082641809944387
0-19	Male	August	FALSE	UK	[0,7)	0		FALSE	FALSE	FALSE	FALSE	FALSE	FALSE	FALSE	FALSE	FALSE	FALSE	FALSE	FALSE	FALSE	FALSE	FALSE	FALSE	FALSE	None	0.006879200119756123	10.295468983879182	2.863640956884958
0-19	Male	September	TRUE	UK	[0,7)	0		FALSE	FALSE	FALSE	FALSE	FALSE	FALSE	FALSE	FALSE	FALSE	FALSE	FALSE	FALSE	FALSE	FALSE	FALSE	FALSE	FALSE	None	0.0565929609930908	7.542448670351694	8.691710403752268
0-19	Male	September	FALSE	UK	[0,7)	0		FALSE	FALSE	FALSE	FALSE	FALSE	FALSE	FALSE	FALSE	FALSE	FALSE	FALSE	FALSE	FALSE	FALSE	FALSE	FALSE	FALSE	None	0.008963010374947773	9.893949909364489	3.161878243224629
0-19	Male	October	TRUE	UK	[0,7)	0		FALSE	FALSE	FALSE	FALSE	FALSE	FALSE	FALSE	FALSE	FALSE	FALSE	FALSE	FALSE	FALSE	FALSE	FALSE	FALSE	FALSE	None	0.06471664973548136	7.3506795222183685	8.352629715537706
0-19	Male	October	FALSE	UK	[0,7)	0		FALSE	FALSE	FALSE	FALSE	FALSE	FALSE	FALSE	FALSE	FALSE	FALSE	FALSE	FALSE	FALSE	FALSE	FALSE	FALSE	FALSE	None	0.010242735036643734	9.331784988516064	3.227682611908196
0-19	Male	November	TRUE	UK	[0,7)	0		FALSE	FALSE	FALSE	FALSE	FALSE	FALSE	FALSE	FALSE	FALSE	FALSE	FALSE	FALSE	FALSE	FALSE	FALSE	FALSE	FALSE	None	0.06242264125414203	7.627112049776925	7.719104650155504
0-19	Male	November	FALSE	UK	[0,7)	0		FALSE	FALSE	FALSE	FALSE	FALSE	FALSE	FALSE	FALSE	FALSE	FALSE	FALSE	FALSE	FALSE	FALSE	FALSE	FALSE	FALSE	None	0.00995162534447706	8.822781515885262	3.1535203038604465
0-19	Male	December	TRUE	UK	[0,7)	0		FALSE	FALSE	FALSE	FALSE	FALSE	FALSE	FALSE	FALSE	FALSE	FALSE	FALSE	FALSE	FALSE	FALSE	FALSE	FALSE	FALSE	None	0.059089460144936906	7.154967361268301	6.932665420437868
0-19	Male	December	FALSE	UK	[0,7)	0		FALSE	FALSE	FALSE	FALSE	FALSE	FALSE	FALSE	FALSE	FALSE	FALSE	FALSE	FALSE	FALSE	FALSE	FALSE	FALSE	FALSE	None	0.012783742263861779	8.790692157824408	3.3715279867571954
0-19	Female	March	TRUE	UK	[0,7)	0		FALSE	FALSE	FALSE	FALSE	FALSE	FALSE	FALSE	FALSE	FALSE	FALSE	FALSE	FALSE	FALSE	FALSE	FALSE	FALSE	FALSE	None	0.07763158724892091	5.979877662638986	9.894684779315423
0-19	Female	March	FALSE	UK	[0,7)	0		FALSE	FALSE	FALSE	FALSE	FALSE	FALSE	FALSE	FALSE	FALSE	FALSE	FALSE	FALSE	FALSE	FALSE	FALSE	FALSE	FALSE	None	0.01331841720774914	7.569595321734879	3.3338750271702597
0-19	Female	April	TRUE	UK	[0,7)	0		FALSE	FALSE	FALSE	FALSE	FALSE	FALSE	FALSE	FALSE	FALSE	FALSE	FALSE	FALSE	FALSE	FALSE	FALSE	FALSE	FALSE	None	0.06787865372291271	6.070935925039892	9.496107203924659
0-19	Female	April	FALSE	UK	[0,7)	0		FALSE	FALSE	FALSE	FALSE	FALSE	FALSE	FALSE	FALSE	FALSE	FALSE	FALSE	FALSE	FALSE	FALSE	FALSE	FALSE	FALSE	None	0.011931889725012664	6.456375168666859	3.215153255986955
0-19	Female	May	TRUE	UK	[0,7)	0		FALSE	FALSE	FALSE	FALSE	FALSE	FALSE	FALSE	FALSE	FALSE	FALSE	FALSE	FALSE	FALSE	FALSE	FALSE	FALSE	FALSE	None	0.054930351676873726	6.169749359839553	8.695384935975436
0-19	Female	May	FALSE	UK	[0,7)	0		FALSE	FALSE	FALSE	FALSE	FALSE	FALSE	FALSE	FALSE	FALSE	FALSE	FALSE	FALSE	FALSE	FALSE	FALSE	FALSE	FALSE	None	0.008760649425689254	7.638469534633625	3.2615956491042173
0-19	Female	June	TRUE	UK	[0,7)	0		FALSE	FALSE	FALSE	FALSE	FALSE	FALSE	FALSE	FALSE	FALSE	FALSE	FALSE	FALSE	FALSE	FALSE	FALSE	FALSE	FALSE	None	0.04536724544394904	6.72649388845433	8.086097032422304
0-19	Female	June	FALSE	UK	[0,7)	0		FALSE	FALSE	FALSE	FALSE	FALSE	FALSE	FALSE	FALSE	FALSE	FALSE	FALSE	FALSE	FALSE	FALSE	FALSE	FALSE	FALSE	None	0.006279546140312853	8.028578903829054	3.125426539291015
0-19	Female	July	TRUE	UK	[0,7)	0		FALSE	FALSE	FALSE	FALSE	FALSE	FALSE	FALSE	FALSE	FALSE	FALSE	FALSE	FALSE	FALSE	FALSE	FALSE	FALSE	FALSE	None	0.034362021146614206	6.69167929143326	6.898415968473352
0-19	Female	July	FALSE	UK	[0,7)	0		FALSE	FALSE	FALSE	FALSE	FALSE	FALSE	FALSE	FALSE	FALSE	FALSE	FALSE	FALSE	FALSE	FALSE	FALSE	FALSE	FALSE	None	0.0041944889811362926	8.562975385766915	2.9117460190301454
0-19	Female	August	TRUE	UK	[0,7)	0		FALSE	FALSE	FALSE	FALSE	FALSE	FALSE	FALSE	FALSE	FALSE	FALSE	FALSE	FALSE	FALSE	FALSE	FALSE	FALSE	FALSE	None	0.03477016608130171	6.466862751900784	6.972192777744367
0-19	Female	August	FALSE	UK	[0,7)	0		FALSE	FALSE	FALSE	FALSE	FALSE	FALSE	FALSE	FALSE	FALSE	FALSE	FALSE	FALSE	FALSE	FALSE	FALSE	FALSE	FALSE	None	0.00517267516723909	9.954697945031864	2.81898440347685
0-19	Female	September	TRUE	UK	[0,7)	0		FALSE	FALSE	FALSE	FALSE	FALSE	FALSE	FALSE	FALSE	FALSE	FALSE	FALSE	FALSE	FALSE	FALSE	FALSE	FALSE	FALSE	None	0.04308900683731701	7.292800201411343	8.55616902978226
0-19	Female	September	FALSE	UK	[0,7)	0		FALSE	FALSE	FALSE	FALSE	FALSE	FALSE	FALSE	FALSE	FALSE	FALSE	FALSE	FALSE	FALSE	FALSE	FALSE	FALSE	FALSE	None	0.006743063919658761	9.566468801491041	3.1125708800585112
0-19	Female	October	TRUE	UK	[0,7)	0		FALSE	FALSE	FALSE	FALSE	FALSE	FALSE	FALSE	FALSE	FALSE	FALSE	FALSE	FALSE	FALSE	FALSE	FALSE	FALSE	FALSE	None	0.04937571130879843	7.107378444730564	8.222376076689137
0-19	Female	October	FALSE	UK	[0,7)	0		FALSE	FALSE	FALSE	FALSE	FALSE	FALSE	FALSE	FALSE	FALSE	FALSE	FALSE	FALSE	FALSE	FALSE	FALSE	FALSE	FALSE	None	0.007708293405184609	9.022911048939758	3.1773490739007313
0-19	Female	November	TRUE	UK	[0,7)	0		FALSE	FALSE	FALSE	FALSE	FALSE	FALSE	FALSE	FALSE	FALSE	FALSE	FALSE	FALSE	FALSE	FALSE	FALSE	FALSE	FALSE	None	0.04759781827501384	7.374661296860561	7.598730408320587
0-19	Female	November	FALSE	UK	[0,7)	0		FALSE	FALSE	FALSE	FALSE	FALSE	FALSE	FALSE	FALSE	FALSE	FALSE	FALSE	FALSE	FALSE	FALSE	FALSE	FALSE	FALSE	None	0.007488670303016117	8.53075514706235	3.1043432771335744
0-19	Female	December	TRUE	UK	[0,7)	0		FALSE	FALSE	FALSE	FALSE	FALSE	FALSE	FALSE	FALSE	FALSE	FALSE	FALSE	FALSE	FALSE	FALSE	FALSE	FALSE	FALSE	None	0.04501822898067405	6.918144185516342	6.824555169093685
0-19	Female	December	FALSE	UK	[0,7)	0		FALSE	FALSE	FALSE	FALSE	FALSE	FALSE	FALSE	FALSE	FALSE	FALSE	FALSE	FALSE	FALSE	FALSE	FALSE	FALSE	FALSE	None	0.009626674274902578	8.499727918749977	3.318951276941125
20-39	Male	March	TRUE	UK	[0,7)	0		FALSE	FALSE	FALSE	FALSE	FALSE	FALSE	FALSE	FALSE	FALSE	FALSE	FALSE	FALSE	FALSE	FALSE	FALSE	FALSE	FALSE	None	0.2112922091236603	10.259570284816322	12.732447502754313
20-39	Male	March	FALSE	UK	[0,7)	0		FALSE	FALSE	FALSE	FALSE	FALSE	FALSE	FALSE	FALSE	FALSE	FALSE	FALSE	FALSE	FALSE	FALSE	FALSE	FALSE	FALSE	None	0.018390738188692187	7.713216693746666	4.503505192289866
20-39	Male	April	TRUE	UK	[0,7)	0		FALSE	FALSE	FALSE	FALSE	FALSE	FALSE	FALSE	FALSE	FALSE	FALSE	FALSE	FALSE	FALSE	FALSE	FALSE	FALSE	FALSE	None	0.1881730906210492	10.41579733423443	12.219559202861545
20-39	Male	April	FALSE	UK	[0,7)	0		FALSE	FALSE	FALSE	FALSE	FALSE	FALSE	FALSE	FALSE	FALSE	FALSE	FALSE	FALSE	FALSE	FALSE	FALSE	FALSE	FALSE	None	0.01648497407225948	6.578874908816012	4.343132020348961
20-39	Male	May	TRUE	UK	[0,7)	0		FALSE	FALSE	FALSE	FALSE	FALSE	FALSE	FALSE	FALSE	FALSE	FALSE	FALSE	FALSE	FALSE	FALSE	FALSE	FALSE	FALSE	None	0.15612122083007812	10.58532979570018	11.18919244855497
20-39	Male	May	FALSE	UK	[0,7)	0		FALSE	FALSE	FALSE	FALSE	FALSE	FALSE	FALSE	FALSE	FALSE	FALSE	FALSE	FALSE	FALSE	FALSE	FALSE	FALSE	FALSE	None	0.012118463426660404	7.783397688386353	4.4058678928221076
20-39	Male	June	TRUE	UK	[0,7)	0		FALSE	FALSE	FALSE	FALSE	FALSE	FALSE	FALSE	FALSE	FALSE	FALSE	FALSE	FALSE	FALSE	FALSE	FALSE	FALSE	FALSE	None	0.13139049953428708	11.540526531194844	10.405162798386556
20-39	Male	June	FALSE	UK	[0,7)	0		FALSE	FALSE	FALSE	FALSE	FALSE	FALSE	FALSE	FALSE	FALSE	FALSE	FALSE	FALSE	FALSE	FALSE	FALSE	FALSE	FALSE	None	0.00869473520737724	8.180908779927174	4.221926296908792
20-39	Male	July	TRUE	UK	[0,7)	0		FALSE	FALSE	FALSE	FALSE	FALSE	FALSE	FALSE	FALSE	FALSE	FALSE	FALSE	FALSE	FALSE	FALSE	FALSE	FALSE	FALSE	None	0.10174168321056799	11.480795743171067	8.876858750908676
20-39	Male	July	FALSE	UK	[0,7)	0		FALSE	FALSE	FALSE	FALSE	FALSE	FALSE	FALSE	FALSE	FALSE	FALSE	FALSE	FALSE	FALSE	FALSE	FALSE	FALSE	FALSE	None	0.005812430620230377	8.7254446091712	3.9332798045707693
20-39	Male	August	TRUE	UK	[0,7)	0		FALSE	FALSE	FALSE	FALSE	FALSE	FALSE	FALSE	FALSE	FALSE	FALSE	FALSE	FALSE	FALSE	FALSE	FALSE	FALSE	FALSE	None	0.10286489523102942	11.095081984688457	8.971794503983663
20-39	Male	August	FALSE	UK	[0,7)	0		FALSE	FALSE	FALSE	FALSE	FALSE	FALSE	FALSE	FALSE	FALSE	FALSE	FALSE	FALSE	FALSE	FALSE	FALSE	FALSE	FALSE	None	0.007165217951644043	10.143572953015868	3.8079744425266364
20-39	Male	September	TRUE	UK	[0,7)	0		FALSE	FALSE	FALSE	FALSE	FALSE	FALSE	FALSE	FALSE	FALSE	FALSE	FALSE	FALSE	FALSE	FALSE	FALSE	FALSE	FALSE	None	0.12535964676221972	12.51212825087846	11.010049882956674
20-39	Male	September	FALSE	UK	[0,7)	0		FALSE	FALSE	FALSE	FALSE	FALSE	FALSE	FALSE	FALSE	FALSE	FALSE	FALSE	FALSE	FALSE	FALSE	FALSE	FALSE	FALSE	None	0.00933485282392521	9.747977761505455	4.20456046056758
20-39	Male	October	TRUE	UK	[0,7)	0		FALSE	FALSE	FALSE	FALSE	FALSE	FALSE	FALSE	FALSE	FALSE	FALSE	FALSE	FALSE	FALSE	FALSE	FALSE	FALSE	FALSE	None	0.14187007961330078	12.194003424197456	10.58052621981462
20-39	Male	October	FALSE	UK	[0,7)	0		FALSE	FALSE	FALSE	FALSE	FALSE	FALSE	FALSE	FALSE	FALSE	FALSE	FALSE	FALSE	FALSE	FALSE	FALSE	FALSE	FALSE	None	0.010667097121674738	9.194106840697357	4.292064920074334
20-39	Male	November	TRUE	UK	[0,7)	0		FALSE	FALSE	FALSE	FALSE	FALSE	FALSE	FALSE	FALSE	FALSE	FALSE	FALSE	FALSE	FALSE	FALSE	FALSE	FALSE	FALSE	None	0.13724252637318102	12.652575883712238	9.778021045579841
20-39	Male	November	FALSE	UK	[0,7)	0		FALSE	FALSE	FALSE	FALSE	FALSE	FALSE	FALSE	FALSE	FALSE	FALSE	FALSE	FALSE	FALSE	FALSE	FALSE	FALSE	FALSE	None	0.010364052889279014	8.692613041235337	4.193446350953218
20-39	Male	December	TRUE	UK	[0,7)	0		FALSE	FALSE	FALSE	FALSE	FALSE	FALSE	FALSE	FALSE	FALSE	FALSE	FALSE	FALSE	FALSE	FALSE	FALSE	FALSE	FALSE	None	0.1304701413384486	11.869337554386565	8.7818149196409
20-39	Male	December	FALSE	UK	[0,7)	0		FALSE	FALSE	FALSE	FALSE	FALSE	FALSE	FALSE	FALSE	FALSE	FALSE	FALSE	FALSE	FALSE	FALSE	FALSE	FALSE	FALSE	None	0.013311963736658737	8.66099711921999	4.48334571237607
20-39	Female	March	TRUE	UK	[0,7)	1		FALSE	FALSE	FALSE	FALSE	FALSE	FALSE	FALSE	FALSE	FALSE	FALSE	FALSE	FALSE	FALSE	FALSE	FALSE	FALSE	FALSE	pregnancy	0.16742565695118805	9.919987461580362	12.533893553260175
20-39	Female	March	FALSE	UK	[0,7)	1		FALSE	FALSE	FALSE	FALSE	FALSE	FALSE	FALSE	FALSE	FALSE	FALSE	FALSE	FALSE	FALSE	FALSE	FALSE	FALSE	FALSE	pregnancy	0.01386842097614366	7.457915952255609	4.4332760598074366
20-39	Female	April	TRUE	UK	[0,7)	1		FALSE	FALSE	FALSE	FALSE	FALSE	FALSE	FALSE	FALSE	FALSE	FALSE	FALSE	FALSE	FALSE	FALSE	FALSE	FALSE	FALSE	pregnancy	0.14820440161853243	10.071043531996967	12.029003401215338
20-39	Female	April	FALSE	UK	[0,7)	1		FALSE	FALSE	FALSE	FALSE	FALSE	FALSE	FALSE	FALSE	FALSE	FALSE	FALSE	FALSE	FALSE	FALSE	FALSE	FALSE	FALSE	pregnancy	0.012425355850239721	6.361119890503181	4.275403799547093
20-39	Female	May	TRUE	UK	[0,7)	1		FALSE	FALSE	FALSE	FALSE	FALSE	FALSE	FALSE	FALSE	FALSE	FALSE	FALSE	FALSE	FALSE	FALSE	FALSE	FALSE	FALSE	pregnancy	0.12193790709063841	10.234964616933636	11.01470452297507
20-39	Female	May	FALSE	UK	[0,7)	1		FALSE	FALSE	FALSE	FALSE	FALSE	FALSE	FALSE	FALSE	FALSE	FALSE	FALSE	FALSE	FALSE	FALSE	FALSE	FALSE	FALSE	pregnancy	0.009124173952745179	7.525774017217381	4.337161348312106
20-39	Female	June	TRUE	UK	[0,7)	1		FALSE	FALSE	FALSE	FALSE	FALSE	FALSE	FALSE	FALSE	FALSE	FALSE	FALSE	FALSE	FALSE	FALSE	FALSE	FALSE	FALSE	pregnancy	0.10196777548773624	11.158545174052382	10.242901287526038
20-39	Female	June	FALSE	UK	[0,7)	1		FALSE	FALSE	FALSE	FALSE	FALSE	FALSE	FALSE	FALSE	FALSE	FALSE	FALSE	FALSE	FALSE	FALSE	FALSE	FALSE	FALSE	pregnancy	0.006540796247156127	7.910127838523135	4.15608819778896
20-39	Female	July	TRUE	UK	[0,7)	1		FALSE	FALSE	FALSE	FALSE	FALSE	FALSE	FALSE	FALSE	FALSE	FALSE	FALSE	FALSE	FALSE	FALSE	FALSE	FALSE	FALSE	pregnancy	0.0783593672043187	11.100791422987085	8.738430113075044
20-39	Female	July	FALSE	UK	[0,7)	1		FALSE	FALSE	FALSE	FALSE	FALSE	FALSE	FALSE	FALSE	FALSE	FALSE	FALSE	FALSE	FALSE	FALSE	FALSE	FALSE	FALSE	pregnancy	0.004369375159605214	8.43664000701779	3.871942953231377
20-39	Female	August	TRUE	UK	[0,7)	1		FALSE	FALSE	FALSE	FALSE	FALSE	FALSE	FALSE	FALSE	FALSE	FALSE	FALSE	FALSE	FALSE	FALSE	FALSE	FALSE	FALSE	pregnancy	0.07924721584534607	10.727844453310466	8.831885406975378
20-39	Female	August	FALSE	UK	[0,7)	1		FALSE	FALSE	FALSE	FALSE	FALSE	FALSE	FALSE	FALSE	FALSE	FALSE	FALSE	FALSE	FALSE	FALSE	FALSE	FALSE	FALSE	pregnancy	0.00538812543081931	9.807829540235426	3.7485916439741316
20-39	Female	September	TRUE	UK	[0,7)	1		FALSE	FALSE	FALSE	FALSE	FALSE	FALSE	FALSE	FALSE	FALSE	FALSE	FALSE	FALSE	FALSE	FALSE	FALSE	FALSE	FALSE	pregnancy	0.09713640503565174	12.097987724699513	10.83835556511907
20-39	Female	September	FALSE	UK	[0,7)	1		FALSE	FALSE	FALSE	FALSE	FALSE	FALSE	FALSE	FALSE	FALSE	FALSE	FALSE	FALSE	FALSE	FALSE	FALSE	FALSE	FALSE	pregnancy	0.0070234616197582984	9.425328204341021	4.138993169977771
20-39	Female	October	TRUE	UK	[0,7)	1		FALSE	FALSE	FALSE	FALSE	FALSE	FALSE	FALSE	FALSE	FALSE	FALSE	FALSE	FALSE	FALSE	FALSE	FALSE	FALSE	FALSE	pregnancy	0.11039889279147695	11.79039255216452	10.41553003442167
20-39	Female	October	FALSE	UK	[0,7)	1		FALSE	FALSE	FALSE	FALSE	FALSE	FALSE	FALSE	FALSE	FALSE	FALSE	FALSE	FALSE	FALSE	FALSE	FALSE	FALSE	FALSE	pregnancy	0.008028503938141376	8.889789927666632	4.22513305633159
20-39	Female	November	TRUE	UK	[0,7)	1		FALSE	FALSE	FALSE	FALSE	FALSE	FALSE	FALSE	FALSE	FALSE	FALSE	FALSE	FALSE	FALSE	FALSE	FALSE	FALSE	FALSE	pregnancy	0.10667027054342194	12.23378666345055	9.625539388269516
20-39	Female	November	FALSE	UK	[0,7)	1		FALSE	FALSE	FALSE	FALSE	FALSE	FALSE	FALSE	FALSE	FALSE	FALSE	FALSE	FALSE	FALSE	FALSE	FALSE	FALSE	FALSE	pregnancy	0.007799829177199348	8.404895135329566	4.128052377422723
20-39	Female	December	TRUE	UK	[0,7)	1		FALSE	FALSE	FALSE	FALSE	FALSE	FALSE	FALSE	FALSE	FALSE	FALSE	FALSE	FALSE	FALSE	FALSE	FALSE	FALSE	FALSE	pregnancy	0.10122949706425632	11.476472839319081	8.644868426388596
20-39	Female	December	FALSE	UK	[0,7)	1		FALSE	FALSE	FALSE	FALSE	FALSE	FALSE	FALSE	FALSE	FALSE	FALSE	FALSE	FALSE	FALSE	FALSE	FALSE	FALSE	FALSE	pregnancy	0.010025771170704745	8.374325672742748	4.413430953414974
60-69	Male	March	TRUE	UK	[0,7)	2		FALSE	TRUE	FALSE	FALSE	FALSE	FALSE	FALSE	FALSE	FALSE	TRUE	FALSE	FALSE	FALSE	FALSE	FALSE	FALSE	FALSE	chronic.cardiac, hypertension	0.5834112533663086	11.920170294959359	17.62428004310963
60-69	Male	March	FALSE	UK	[0,7)	2		FALSE	TRUE	FALSE	FALSE	FALSE	FALSE	FALSE	FALSE	FALSE	TRUE	FALSE	FALSE	FALSE	FALSE	FALSE	FALSE	FALSE	chronic.cardiac, hypertension	0.1966669932433322	7.60233997188938	7.119351980135046
60-69	Male	April	TRUE	UK	[0,7)	2		FALSE	TRUE	FALSE	FALSE	FALSE	FALSE	FALSE	FALSE	FALSE	TRUE	FALSE	FALSE	FALSE	FALSE	FALSE	FALSE	FALSE	chronic.cardiac, hypertension	0.5478584753705404	12.101684040861459	16.914339002615314
60-69	Male	April	FALSE	UK	[0,7)	2		FALSE	TRUE	FALSE	FALSE	FALSE	FALSE	FALSE	FALSE	FALSE	TRUE	FALSE	FALSE	FALSE	FALSE	FALSE	FALSE	FALSE	chronic.cardiac, hypertension	0.17966852303251268	6.4843042371544675	6.8658265570551
60-69	Male	May	TRUE	UK	[0,7)	2		FALSE	TRUE	FALSE	FALSE	FALSE	FALSE	FALSE	FALSE	FALSE	TRUE	FALSE	FALSE	FALSE	FALSE	FALSE	FALSE	FALSE	chronic.cardiac, hypertension	0.49164342335009426	12.29865679460204	15.488103220289831
60-69	Male	May	FALSE	UK	[0,7)	2		FALSE	TRUE	FALSE	FALSE	FALSE	FALSE	FALSE	FALSE	FALSE	TRUE	FALSE	FALSE	FALSE	FALSE	FALSE	FALSE	FALSE	chronic.cardiac, hypertension	0.138149681175075	7.67151212172005	6.965002363198692
60-69	Male	June	TRUE	UK	[0,7)	2		FALSE	TRUE	FALSE	FALSE	FALSE	FALSE	FALSE	FALSE	FALSE	TRUE	FALSE	FALSE	FALSE	FALSE	FALSE	FALSE	FALSE	chronic.cardiac, hypertension	0.441574817573495	13.408460366895566	14.40284776459836
60-69	Male	June	FALSE	UK	[0,7)	2		FALSE	TRUE	FALSE	FALSE	FALSE	FALSE	FALSE	FALSE	FALSE	TRUE	FALSE	FALSE	FALSE	FALSE	FALSE	FALSE	FALSE	chronic.cardiac, hypertension	0.10282558315013104	8.063309030905838	6.674218871411751
60-69	Male	July	TRUE	UK	[0,7)	2		FALSE	TRUE	FALSE	FALSE	FALSE	FALSE	FALSE	FALSE	FALSE	TRUE	FALSE	FALSE	FALSE	FALSE	FALSE	FALSE	FALSE	chronic.cardiac, hypertension	0.37190010823574304	13.33906163524018	12.287366156059123
60-69	Male	July	FALSE	UK	[0,7)	2		FALSE	TRUE	FALSE	FALSE	FALSE	FALSE	FALSE	FALSE	FALSE	TRUE	FALSE	FALSE	FALSE	FALSE	FALSE	FALSE	FALSE	chronic.cardiac, hypertension	0.07097299674719655	8.600017211831704	6.217912974328757
60-69	Male	August	TRUE	UK	[0,7)	2		FALSE	TRUE	FALSE	FALSE	FALSE	FALSE	FALSE	FALSE	FALSE	TRUE	FALSE	FALSE	FALSE	FALSE	FALSE	FALSE	FALSE	chronic.cardiac, hypertension	0.3747614978213342	12.890916775506053	12.41877642089117
60-69	Male	August	FALSE	UK	[0,7)	2		FALSE	TRUE	FALSE	FALSE	FALSE	FALSE	FALSE	FALSE	FALSE	TRUE	FALSE	FALSE	FALSE	FALSE	FALSE	FALSE	FALSE	chronic.cardiac, hypertension	0.08617672575865415	9.99776010195693	6.019824387927719
60-69	Male	September	TRUE	UK	[0,7)	2		FALSE	TRUE	FALSE	FALSE	FALSE	FALSE	FALSE	FALSE	FALSE	TRUE	FALSE	FALSE	FALSE	FALSE	FALSE	FALSE	FALSE	chronic.cardiac, hypertension	0.428327221957888	14.537324211675143	15.240133712222942
60-69	Male	September	FALSE	UK	[0,7)	2		FALSE	TRUE	FALSE	FALSE	FALSE	FALSE	FALSE	FALSE	FALSE	TRUE	FALSE	FALSE	FALSE	FALSE	FALSE	FALSE	FALSE	chronic.cardiac, hypertension	0.10962933645412742	9.607851551929407	6.646766143799895
60-69	Male	October	TRUE	UK	[0,7)	2		FALSE	TRUE	FALSE	FALSE	FALSE	FALSE	FALSE	FALSE	FALSE	TRUE	FALSE	FALSE	FALSE	FALSE	FALSE	FALSE	FALSE	chronic.cardiac, hypertension	0.46359027985728335	14.167708135775356	14.645586173525432
60-69	Male	October	FALSE	UK	[0,7)	2		FALSE	TRUE	FALSE	FALSE	FALSE	FALSE	FALSE	FALSE	FALSE	TRUE	FALSE	FALSE	FALSE	FALSE	FALSE	FALSE	FALSE	chronic.cardiac, hypertension	0.12349105511106653	9.061942470451074	6.785097292640718
60-69	Male	November	TRUE	UK	[0,7)	2		FALSE	TRUE	FALSE	FALSE	FALSE	FALSE	FALSE	FALSE	FALSE	TRUE	FALSE	FALSE	FALSE	FALSE	FALSE	FALSE	FALSE	chronic.cardiac, hypertension	0.4540209352775138	14.700504506212466	13.534756859389349
60-69	Male	November	FALSE	UK	[0,7)	2		FALSE	TRUE	FALSE	FALSE	FALSE	FALSE	FALSE	FALSE	FALSE	TRUE	FALSE	FALSE	FALSE	FALSE	FALSE	FALSE	FALSE	chronic.cardiac, hypertension	0.1203727508562139	8.567657594415408	6.629196438667567
60-69	Male	December	TRUE	UK	[0,7)	2		FALSE	TRUE	FALSE	FALSE	FALSE	FALSE	FALSE	FALSE	FALSE	TRUE	FALSE	FALSE	FALSE	FALSE	FALSE	FALSE	FALSE	chronic.cardiac, hypertension	0.43958127572930494	13.79049229245348	12.155806289170137
60-69	Male	December	FALSE	UK	[0,7)	2		FALSE	TRUE	FALSE	FALSE	FALSE	FALSE	FALSE	FALSE	FALSE	TRUE	FALSE	FALSE	FALSE	FALSE	FALSE	FALSE	FALSE	chronic.cardiac, hypertension	0.14987242055534847	8.536496148130585	7.087482929892029
60-69	Female	March	TRUE	UK	[0,7)	2		TRUE	FALSE	FALSE	FALSE	FALSE	FALSE	FALSE	FALSE	FALSE	TRUE	FALSE	FALSE	FALSE	FALSE	FALSE	FALSE	FALSE	asthma, hypertension	0.44060238416211905	12.244782372442744	16.769427126525564
60-69	Female	March	FALSE	UK	[0,7)	2		TRUE	FALSE	FALSE	FALSE	FALSE	FALSE	FALSE	FALSE	FALSE	TRUE	FALSE	FALSE	FALSE	FALSE	FALSE	FALSE	FALSE	asthma, hypertension	0.12102408449754931	7.809368169553092	6.774032977627119
60-69	Female	April	TRUE	UK	[0,7)	2		TRUE	FALSE	FALSE	FALSE	FALSE	FALSE	FALSE	FALSE	FALSE	TRUE	FALSE	FALSE	FALSE	FALSE	FALSE	FALSE	FALSE	asthma, hypertension	0.4052857304932871	12.43123913112831	16.09392126111839
60-69	Female	April	FALSE	UK	[0,7)	2		TRUE	FALSE	FALSE	FALSE	FALSE	FALSE	FALSE	FALSE	FALSE	TRUE	FALSE	FALSE	FALSE	FALSE	FALSE	FALSE	FALSE	asthma, hypertension	0.10967106779645365	6.6608858981016335	6.532804621253897
60-69	Female	May	TRUE	UK	[0,7)	2		TRUE	FALSE	FALSE	FALSE	FALSE	FALSE	FALSE	FALSE	FALSE	TRUE	FALSE	FALSE	FALSE	FALSE	FALSE	FALSE	FALSE	asthma, hypertension	0.35230105368932046	12.633575879947584	14.736864010640748
60-69	Female	May	FALSE	UK	[0,7)	2		TRUE	FALSE	FALSE	FALSE	FALSE	FALSE	FALSE	FALSE	FALSE	TRUE	FALSE	FALSE	FALSE	FALSE	FALSE	FALSE	FALSE	asthma, hypertension	0.08269701104630442	7.880424026973914	6.627169976875309
60-69	Female	June	TRUE	UK	[0,7)	2		TRUE	FALSE	FALSE	FALSE	FALSE	FALSE	FALSE	FALSE	FALSE	TRUE	FALSE	FALSE	FALSE	FALSE	FALSE	FALSE	FALSE	asthma, hypertension	0.3078300477186675	13.77360180932883	13.704248083444472
60-69	Female	June	FALSE	UK	[0,7)	2		TRUE	FALSE	FALSE	FALSE	FALSE	FALSE	FALSE	FALSE	FALSE	TRUE	FALSE	FALSE	FALSE	FALSE	FALSE	FALSE	FALSE	asthma, hypertension	0.06055560451100945	8.282890415327813	6.3504907273859565
60-69	Female	July	TRUE	UK	[0,7)	2		TRUE	FALSE	FALSE	FALSE	FALSE	FALSE	FALSE	FALSE	FALSE	TRUE	FALSE	FALSE	FALSE	FALSE	FALSE	FALSE	FALSE	asthma, hypertension	0.2498177680143913	13.702313199769023	11.691376375486493
60-69	Female	July	FALSE	UK	[0,7)	2		TRUE	FALSE	FALSE	FALSE	FALSE	FALSE	FALSE	FALSE	FALSE	TRUE	FALSE	FALSE	FALSE	FALSE	FALSE	FALSE	FALSE	asthma, hypertension	0.04119586879513662	8.834214323487572	5.916317616778314
60-69	Female	August	TRUE	UK	[0,7)	2		TRUE	FALSE	FALSE	FALSE	FALSE	FALSE	FALSE	FALSE	FALSE	TRUE	FALSE	FALSE	FALSE	FALSE	FALSE	FALSE	FALSE	asthma, hypertension	0.2521168900428519	13.241964384023186	11.816412680764676
60-69	Female	August	FALSE	UK	[0,7)	2		TRUE	FALSE	FALSE	FALSE	FALSE	FALSE	FALSE	FALSE	FALSE	TRUE	FALSE	FALSE	FALSE	FALSE	FALSE	FALSE	FALSE	asthma, hypertension	0.05036660930631109	10.270020782515253	5.727837173541861
60-69	Female	September	TRUE	UK	[0,7)	2		TRUE	FALSE	FALSE	FALSE	FALSE	FALSE	FALSE	FALSE	FALSE	TRUE	FALSE	FALSE	FALSE	FALSE	FALSE	FALSE	FALSE	asthma, hypertension	0.2964647152268645	14.93320706373447	14.500922083653844
60-69	Female	September	FALSE	UK	[0,7)	2		TRUE	FALSE	FALSE	FALSE	FALSE	FALSE	FALSE	FALSE	FALSE	TRUE	FALSE	FALSE	FALSE	FALSE	FALSE	FALSE	FALSE	asthma, hypertension	0.06476434293913239	9.869494177433054	6.324369574409195
60-69	Female	October	TRUE	UK	[0,7)	2		TRUE	FALSE	FALSE	FALSE	FALSE	FALSE	FALSE	FALSE	FALSE	TRUE	FALSE	FALSE	FALSE	FALSE	FALSE	FALSE	FALSE	asthma, hypertension	0.3270830882401053	14.553525540840203	13.935212641960026
60-69	Female	October	FALSE	UK	[0,7)	2		TRUE	FALSE	FALSE	FALSE	FALSE	FALSE	FALSE	FALSE	FALSE	TRUE	FALSE	FALSE	FALSE	FALSE	FALSE	FALSE	FALSE	asthma, hypertension	0.07342104237811733	9.308718808253223	6.455991071238599
60-69	Female	November	TRUE	UK	[0,7)	2		TRUE	FALSE	FALSE	FALSE	FALSE	FALSE	FALSE	FALSE	FALSE	TRUE	FALSE	FALSE	FALSE	FALSE	FALSE	FALSE	FALSE	asthma, hypertension	0.31865759390411685	15.100831111431637	12.87826329776845
60-69	Female	November	FALSE	UK	[0,7)	2		TRUE	FALSE	FALSE	FALSE	FALSE	FALSE	FALSE	FALSE	FALSE	TRUE	FALSE	FALSE	FALSE	FALSE	FALSE	FALSE	FALSE	asthma, hypertension	0.07146398476460014	8.800973483540378	6.307652075076999
60-69	Female	December	TRUE	UK	[0,7)	2		TRUE	FALSE	FALSE	FALSE	FALSE	FALSE	FALSE	FALSE	FALSE	TRUE	FALSE	FALSE	FALSE	FALSE	FALSE	FALSE	FALSE	asthma, hypertension	0.306109326633962	14.166037292382292	11.566197724490603
60-69	Female	December	FALSE	UK	[0,7)	2		TRUE	FALSE	FALSE	FALSE	FALSE	FALSE	FALSE	FALSE	FALSE	TRUE	FALSE	FALSE	FALSE	FALSE	FALSE	FALSE	FALSE	asthma, hypertension	0.090206798018499	8.76896344352194	6.743709712544255
70-79	Male	March	TRUE	UK	[0,7)	2		FALSE	TRUE	FALSE	FALSE	FALSE	FALSE	FALSE	FALSE	FALSE	TRUE	FALSE	FALSE	FALSE	FALSE	FALSE	FALSE	FALSE	chronic.cardiac, hypertension	0.7042076191206044	10.53737483761463	17.179541884083083
70-79	Male	March	FALSE	UK	[0,7)	2		FALSE	TRUE	FALSE	FALSE	FALSE	FALSE	FALSE	FALSE	FALSE	TRUE	FALSE	FALSE	FALSE	FALSE	FALSE	FALSE	FALSE	chronic.cardiac, hypertension	0.3386037338732752	8.001516173745674	8.463524162390993
70-79	Male	April	TRUE	UK	[0,7)	2		FALSE	TRUE	FALSE	FALSE	FALSE	FALSE	FALSE	FALSE	FALSE	TRUE	FALSE	FALSE	FALSE	FALSE	FALSE	FALSE	FALSE	chronic.cardiac, hypertension	0.6731890576112379	10.697832140775708	16.487515780856818
70-79	Male	April	FALSE	UK	[0,7)	2		FALSE	TRUE	FALSE	FALSE	FALSE	FALSE	FALSE	FALSE	FALSE	TRUE	FALSE	FALSE	FALSE	FALSE	FALSE	FALSE	FALSE	chronic.cardiac, hypertension	0.31413454014043457	6.824775716546188	8.162131767408324
70-79	Male	May	TRUE	UK	[0,7)	2		FALSE	TRUE	FALSE	FALSE	FALSE	FALSE	FALSE	FALSE	FALSE	TRUE	FALSE	FALSE	FALSE	FALSE	FALSE	FALSE	FALSE	chronic.cardiac, hypertension	0.621799492661921	10.871955134625834	15.097270204918075
70-79	Male	May	FALSE	UK	[0,7)	2		FALSE	TRUE	FALSE	FALSE	FALSE	FALSE	FALSE	FALSE	FALSE	TRUE	FALSE	FALSE	FALSE	FALSE	FALSE	FALSE	FALSE	chronic.cardiac, hypertension	0.2510520681848078	8.0743203468936	8.280032502470021
70-79	Male	June	TRUE	UK	[0,7)	2		FALSE	TRUE	FALSE	FALSE	FALSE	FALSE	FALSE	FALSE	FALSE	TRUE	FALSE	FALSE	FALSE	FALSE	FALSE	FALSE	FALSE	chronic.cardiac, hypertension	0.5734275617403424	11.853016306405049	14.039400521142216
70-79	Male	June	FALSE	UK	[0,7)	2		FALSE	TRUE	FALSE	FALSE	FALSE	FALSE	FALSE	FALSE	FALSE	TRUE	FALSE	FALSE	FALSE	FALSE	FALSE	FALSE	FALSE	chronic.cardiac, hypertension	0.19333541965210846	8.486689343448033	7.934347513775797
70-79	Male	July	TRUE	UK	[0,7)	2		FALSE	TRUE	FALSE	FALSE	FALSE	FALSE	FALSE	FALSE	FALSE	TRUE	FALSE	FALSE	FALSE	FALSE	FALSE	FALSE	FALSE	chronic.cardiac, hypertension	0.5016371637228493	11.791668151922972	11.977301824911182
70-79	Male	July	FALSE	UK	[0,7)	2		FALSE	TRUE	FALSE	FALSE	FALSE	FALSE	FALSE	FALSE	FALSE	TRUE	FALSE	FALSE	FALSE	FALSE	FALSE	FALSE	FALSE	chronic.cardiac, hypertension	0.13775014727841575	9.051578470498297	7.391888593893858
70-79	Male	August	TRUE	UK	[0,7)	2		FALSE	TRUE	FALSE	FALSE	FALSE	FALSE	FALSE	FALSE	FALSE	TRUE	FALSE	FALSE	FALSE	FALSE	FALSE	FALSE	FALSE	chronic.cardiac, hypertension	0.5046946722472729	11.395510190105462	12.10539603035722
70-79	Male	August	FALSE	UK	[0,7)	2		FALSE	TRUE	FALSE	FALSE	FALSE	FALSE	FALSE	FALSE	FALSE	TRUE	FALSE	FALSE	FALSE	FALSE	FALSE	FALSE	FALSE	chronic.cardiac, hypertension	0.16472242699140222	10.52271267173496	7.156399810367345
70-79	Male	September	TRUE	UK	[0,7)	2		FALSE	TRUE	FALSE	FALSE	FALSE	FALSE	FALSE	FALSE	FALSE	TRUE	FALSE	FALSE	FALSE	FALSE	FALSE	FALSE	FALSE	chronic.cardiac, hypertension	0.5601924850737503	12.850926669993003	14.855558058981305
70-79	Male	September	FALSE	UK	[0,7)	2		FALSE	TRUE	FALSE	FALSE	FALSE	FALSE	FALSE	FALSE	FALSE	TRUE	FALSE	FALSE	FALSE	FALSE	FALSE	FALSE	FALSE	chronic.cardiac, hypertension	0.20476119094230658	10.112331186447136	7.901711562622549
70-79	Male	October	TRUE	UK	[0,7)	2		FALSE	TRUE	FALSE	FALSE	FALSE	FALSE	FALSE	FALSE	FALSE	TRUE	FALSE	FALSE	FALSE	FALSE	FALSE	FALSE	FALSE	chronic.cardiac, hypertension	0.5950123227512072	12.5241877861189	14.276013571595236
70-79	Male	October	FALSE	UK	[0,7)	2		FALSE	TRUE	FALSE	FALSE	FALSE	FALSE	FALSE	FALSE	FALSE	TRUE	FALSE	FALSE	FALSE	FALSE	FALSE	FALSE	FALSE	chronic.cardiac, hypertension	0.22757704655089583	9.537758046993345	8.066160380983034
70-79	Male	November	TRUE	UK	[0,7)	2		FALSE	TRUE	FALSE	FALSE	FALSE	FALSE	FALSE	FALSE	FALSE	TRUE	FALSE	FALSE	FALSE	FALSE	FALSE	FALSE	FALSE	chronic.cardiac, hypertension	0.5856922149512274	12.995177287820104	13.193215370387069
70-79	Male	November	FALSE	UK	[0,7)	2		FALSE	TRUE	FALSE	FALSE	FALSE	FALSE	FALSE	FALSE	FALSE	TRUE	FALSE	FALSE	FALSE	FALSE	FALSE	FALSE	FALSE	chronic.cardiac, hypertension	0.2224976222270751	9.017519746067384	7.880824602077761
70-79	Male	December	TRUE	UK	[0,7)	2		FALSE	TRUE	FALSE	FALSE	FALSE	FALSE	FALSE	FALSE	FALSE	TRUE	FALSE	FALSE	FALSE	FALSE	FALSE	FALSE	FALSE	chronic.cardiac, hypertension	0.5714479017323539	12.190730743357491	11.849061792526575
70-79	Male	December	FALSE	UK	[0,7)	2		FALSE	TRUE	FALSE	FALSE	FALSE	FALSE	FALSE	FALSE	FALSE	TRUE	FALSE	FALSE	FALSE	FALSE	FALSE	FALSE	FALSE	chronic.cardiac, hypertension	0.2693609491544492	8.984722105161124	8.425638062993627
70-79	Female	March	TRUE	UK	[0,7)	2		FALSE	TRUE	FALSE	FALSE	FALSE	FALSE	FALSE	FALSE	FALSE	TRUE	FALSE	FALSE	FALSE	FALSE	FALSE	FALSE	FALSE	chronic.cardiac, hypertension	0.6412022739113591	10.188596926111995	16.91163849073732
70-79	Female	March	FALSE	UK	[0,7)	2		FALSE	TRUE	FALSE	FALSE	FALSE	FALSE	FALSE	FALSE	FALSE	TRUE	FALSE	FALSE	FALSE	FALSE	FALSE	FALSE	FALSE	chronic.cardiac, hypertension	0.27760919595230343	7.736672971056177	8.331541199278968
70-79	Female	April	TRUE	UK	[0,7)	2		FALSE	TRUE	FALSE	FALSE	FALSE	FALSE	FALSE	FALSE	FALSE	TRUE	FALSE	FALSE	FALSE	FALSE	FALSE	FALSE	FALSE	chronic.cardiac, hypertension	0.6072614029315833	10.34374323256428	16.230404068836965
70-79	Female	April	FALSE	UK	[0,7)	2		FALSE	TRUE	FALSE	FALSE	FALSE	FALSE	FALSE	FALSE	FALSE	TRUE	FALSE	FALSE	FALSE	FALSE	FALSE	FALSE	FALSE	chronic.cardiac, hypertension	0.25584274860906875	6.5988815960870815	8.034848815850117
70-79	Female	May	TRUE	UK	[0,7)	2		FALSE	TRUE	FALSE	FALSE	FALSE	FALSE	FALSE	FALSE	FALSE	TRUE	FALSE	FALSE	FALSE	FALSE	FALSE	FALSE	FALSE	chronic.cardiac, hypertension	0.5523978932553371	10.51210290726941	14.861838436978863
70-79	Female	May	FALSE	UK	[0,7)	2		FALSE	TRUE	FALSE	FALSE	FALSE	FALSE	FALSE	FALSE	FALSE	TRUE	FALSE	FALSE	FALSE	FALSE	FALSE	FALSE	FALSE	chronic.cardiac, hypertension	0.201034960604897	7.807067389606732	8.150910968299186
70-79	Female	June	TRUE	UK	[0,7)	2		FALSE	TRUE	FALSE	FALSE	FALSE	FALSE	FALSE	FALSE	FALSE	TRUE	FALSE	FALSE	FALSE	FALSE	FALSE	FALSE	FALSE	chronic.cardiac, hypertension	0.5022550257089485	11.460691810402736	13.820465518944106
70-79	Female	June	FALSE	UK	[0,7)	2		FALSE	TRUE	FALSE	FALSE	FALSE	FALSE	FALSE	FALSE	FALSE	TRUE	FALSE	FALSE	FALSE	FALSE	FALSE	FALSE	FALSE	chronic.cardiac, hypertension	0.15247617488589757	8.205787332236147	7.810616704347493
70-79	Female	July	TRUE	UK	[0,7)	2		FALSE	TRUE	FALSE	FALSE	FALSE	FALSE	FALSE	FALSE	FALSE	TRUE	FALSE	FALSE	FALSE	FALSE	FALSE	FALSE	FALSE	chronic.cardiac, hypertension	0.43038498918606793	11.401374226297484	11.790523864027776
70-79	Female	July	FALSE	UK	[0,7)	2		FALSE	TRUE	FALSE	FALSE	FALSE	FALSE	FALSE	FALSE	FALSE	TRUE	FALSE	FALSE	FALSE	FALSE	FALSE	FALSE	FALSE	chronic.cardiac, hypertension	0.10707884778679083	8.751979122141314	7.276617066230318
70-79	Female	August	TRUE	UK	[0,7)	2		FALSE	TRUE	FALSE	FALSE	FALSE	FALSE	FALSE	FALSE	FALSE	TRUE	FALSE	FALSE	FALSE	FALSE	FALSE	FALSE	FALSE	chronic.cardiac, hypertension	0.43338587510577625	11.01832874730204	11.916620526551046
70-79	Female	August	FALSE	UK	[0,7)	2		FALSE	TRUE	FALSE	FALSE	FALSE	FALSE	FALSE	FALSE	FALSE	TRUE	FALSE	FALSE	FALSE	FALSE	FALSE	FALSE	FALSE	chronic.cardiac, hypertension	0.12894360822704898	10.174420065127748	7.044800571792031
70-79	Female	September	TRUE	UK	[0,7)	2		FALSE	TRUE	FALSE	FALSE	FALSE	FALSE	FALSE	FALSE	FALSE	TRUE	FALSE	FALSE	FALSE	FALSE	FALSE	FALSE	FALSE	chronic.cardiac, hypertension	0.4887803895157713	12.425572211799667	14.6238956292786
70-79	Female	September	FALSE	UK	[0,7)	2		FALSE	TRUE	FALSE	FALSE	FALSE	FALSE	FALSE	FALSE	FALSE	TRUE	FALSE	FALSE	FALSE	FALSE	FALSE	FALSE	FALSE	chronic.cardiac, hypertension	0.16197209394294712	9.77762184887645	7.778489688887526
70-79	Female	October	TRUE	UK	[0,7)	2		FALSE	TRUE	FALSE	FALSE	FALSE	FALSE	FALSE	FALSE	FALSE	TRUE	FALSE	FALSE	FALSE	FALSE	FALSE	FALSE	FALSE	chronic.cardiac, hypertension	0.5244545268408197	12.109648099847456	14.053388748122847
70-79	Female	October	FALSE	UK	[0,7)	2		FALSE	TRUE	FALSE	FALSE	FALSE	FALSE	FALSE	FALSE	FALSE	TRUE	FALSE	FALSE	FALSE	FALSE	FALSE	FALSE	FALSE	chronic.cardiac, hypertension	0.1811059220952473	9.222066578927393	7.940374038604566
70-79	Female	November	TRUE	UK	[0,7)	2		FALSE	TRUE	FALSE	FALSE	FALSE	FALSE	FALSE	FALSE	FALSE	TRUE	FALSE	FALSE	FALSE	FALSE	FALSE	FALSE	FALSE	chronic.cardiac, hypertension	0.5148346503532283	12.565048260059486	12.987476056107512
70-79	Female	November	FALSE	UK	[0,7)	2		FALSE	TRUE	FALSE	FALSE	FALSE	FALSE	FALSE	FALSE	FALSE	TRUE	FALSE	FALSE	FALSE	FALSE	FALSE	FALSE	FALSE	chronic.cardiac, hypertension	0.1768262699979854	8.719047711767129	7.757928446434895
70-79	Female	December	TRUE	UK	[0,7)	2		FALSE	TRUE	FALSE	FALSE	FALSE	FALSE	FALSE	FALSE	FALSE	TRUE	FALSE	FALSE	FALSE	FALSE	FALSE	FALSE	FALSE	chronic.cardiac, hypertension	0.5002329363540277	11.787228194204395	11.664283648638897
70-79	Female	December	FALSE	UK	[0,7)	2		FALSE	TRUE	FALSE	FALSE	FALSE	FALSE	FALSE	FALSE	FALSE	TRUE	FALSE	FALSE	FALSE	FALSE	FALSE	FALSE	FALSE	chronic.cardiac, hypertension	0.21675183181114938	8.687335644153437	8.294245908103246
80+	Male	March	TRUE	UK	[0,7)	3		FALSE	TRUE	FALSE	TRUE	FALSE	FALSE	FALSE	FALSE	FALSE	TRUE	FALSE	FALSE	FALSE	FALSE	FALSE	FALSE	FALSE	chronic.cardiac, kidney, hypertension	0.7995574782045147	8.343058129049503	15.512470764662696
80+	Male	March	FALSE	UK	[0,7)	3		FALSE	TRUE	FALSE	TRUE	FALSE	FALSE	FALSE	FALSE	FALSE	TRUE	FALSE	FALSE	FALSE	FALSE	FALSE	FALSE	FALSE	chronic.cardiac, kidney, hypertension	0.5650111591526568	7.972098976397386	10.28618461400927
80+	Male	April	TRUE	UK	[0,7)	3		FALSE	TRUE	FALSE	TRUE	FALSE	FALSE	FALSE	FALSE	FALSE	TRUE	FALSE	FALSE	FALSE	FALSE	FALSE	FALSE	FALSE	chronic.cardiac, kidney, hypertension	0.7753480690719409	8.470101593682141	14.887597600575187
80+	Male	April	FALSE	UK	[0,7)	3		FALSE	TRUE	FALSE	TRUE	FALSE	FALSE	FALSE	FALSE	FALSE	TRUE	FALSE	FALSE	FALSE	FALSE	FALSE	FALSE	FALSE	chronic.cardiac, kidney, hypertension	0.5374764927089412	6.799684750065337	9.91988592370408
80+	Male	May	TRUE	UK	[0,7)	3		FALSE	TRUE	FALSE	TRUE	FALSE	FALSE	FALSE	FALSE	FALSE	TRUE	FALSE	FALSE	FALSE	FALSE	FALSE	FALSE	FALSE	chronic.cardiac, kidney, hypertension	0.7336671562214364	8.60796498771365	13.632258896087816
80+	Male	May	FALSE	UK	[0,7)	3		FALSE	TRUE	FALSE	TRUE	FALSE	FALSE	FALSE	FALSE	FALSE	TRUE	FALSE	FALSE	FALSE	FALSE	FALSE	FALSE	FALSE	chronic.cardiac, kidney, hypertension	0.45959794320670544	8.044635488431746	10.063177146568556
80+	Male	June	TRUE	UK	[0,7)	3		FALSE	TRUE	FALSE	TRUE	FALSE	FALSE	FALSE	FALSE	FALSE	TRUE	FALSE	FALSE	FALSE	FALSE	FALSE	FALSE	FALSE	chronic.cardiac, kidney, hypertension	0.6925280503262218	9.384728698831694	12.677042939042996
80+	Male	June	FALSE	UK	[0,7)	3		FALSE	TRUE	FALSE	TRUE	FALSE	FALSE	FALSE	FALSE	FALSE	TRUE	FALSE	FALSE	FALSE	FALSE	FALSE	FALSE	FALSE	chronic.cardiac, kidney, hypertension	0.3781439772930656	8.45548842979257	9.643047240423646
80+	Male	July	TRUE	UK	[0,7)	3		FALSE	TRUE	FALSE	TRUE	FALSE	FALSE	FALSE	FALSE	FALSE	TRUE	FALSE	FALSE	FALSE	FALSE	FALSE	FALSE	FALSE	chronic.cardiac, kidney, hypertension	0.6277705189607602	9.336155764221182	10.81504650427367
80+	Male	July	FALSE	UK	[0,7)	3		FALSE	TRUE	FALSE	TRUE	FALSE	FALSE	FALSE	FALSE	FALSE	TRUE	FALSE	FALSE	FALSE	FALSE	FALSE	FALSE	FALSE	chronic.cardiac, kidney, hypertension	0.2884229342393402	9.018300768573024	8.983767194858638
80+	Male	August	TRUE	UK	[0,7)	3		FALSE	TRUE	FALSE	TRUE	FALSE	FALSE	FALSE	FALSE	FALSE	TRUE	FALSE	FALSE	FALSE	FALSE	FALSE	FALSE	FALSE	chronic.cardiac, kidney, hypertension	0.6306239972158125	9.022494254152187	10.930710683825827
80+	Male	August	FALSE	UK	[0,7)	3		FALSE	TRUE	FALSE	TRUE	FALSE	FALSE	FALSE	FALSE	FALSE	TRUE	FALSE	FALSE	FALSE	FALSE	FALSE	FALSE	FALSE	chronic.cardiac, kidney, hypertension	0.33348727266794415	10.484026414207987	8.697564774282355
80+	Male	September	TRUE	UK	[0,7)	3		FALSE	TRUE	FALSE	TRUE	FALSE	FALSE	FALSE	FALSE	FALSE	TRUE	FALSE	FALSE	FALSE	FALSE	FALSE	FALSE	FALSE	chronic.cardiac, kidney, hypertension	0.6809321169389101	10.174832904034277	13.414002051836212
80+	Male	September	FALSE	UK	[0,7)	3		FALSE	TRUE	FALSE	TRUE	FALSE	FALSE	FALSE	FALSE	FALSE	TRUE	FALSE	FALSE	FALSE	FALSE	FALSE	FALSE	FALSE	chronic.cardiac, kidney, hypertension	0.3951415715966888	10.075153677122211	9.60338298092902
80+	Male	October	TRUE	UK	[0,7)	3		FALSE	TRUE	FALSE	TRUE	FALSE	FALSE	FALSE	FALSE	FALSE	TRUE	FALSE	FALSE	FALSE	FALSE	FALSE	FALSE	FALSE	chronic.cardiac, kidney, hypertension	0.7111222839282595	9.916134552386811	12.890695494649897
80+	Male	October	FALSE	UK	[0,7)	3		FALSE	TRUE	FALSE	TRUE	FALSE	FALSE	FALSE	FALSE	FALSE	TRUE	FALSE	FALSE	FALSE	FALSE	FALSE	FALSE	FALSE	chronic.cardiac, kidney, hypertension	0.4277601310653317	9.502692928753724	9.80324663970231
80+	Male	November	TRUE	UK	[0,7)	3		FALSE	TRUE	FALSE	TRUE	FALSE	FALSE	FALSE	FALSE	FALSE	TRUE	FALSE	FALSE	FALSE	FALSE	FALSE	FALSE	FALSE	chronic.cardiac, kidney, hypertension	0.7031411203191199	10.289044584669076	11.912970037614663
80+	Male	November	FALSE	UK	[0,7)	3		FALSE	TRUE	FALSE	TRUE	FALSE	FALSE	FALSE	FALSE	FALSE	TRUE	FALSE	FALSE	FALSE	FALSE	FALSE	FALSE	FALSE	chronic.cardiac, kidney, hypertension	0.4206458878304701	8.984367259438343	9.577997913424406
80+	Male	December	TRUE	UK	[0,7)	3		FALSE	TRUE	FALSE	TRUE	FALSE	FALSE	FALSE	FALSE	FALSE	TRUE	FALSE	FALSE	FALSE	FALSE	FALSE	FALSE	FALSE	chronic.cardiac, kidney, hypertension	0.6908030827160445	9.652117040039386	10.699250648560621
80+	Male	December	FALSE	UK	[0,7)	3		FALSE	TRUE	FALSE	TRUE	FALSE	FALSE	FALSE	FALSE	FALSE	TRUE	FALSE	FALSE	FALSE	FALSE	FALSE	FALSE	FALSE	chronic.cardiac, kidney, hypertension	0.48330133699318567	8.951690197514136	10.240139561708515
80+	Female	March	TRUE	UK	[0,7)	3		FALSE	TRUE	FALSE	FALSE	FALSE	FALSE	TRUE	FALSE	FALSE	TRUE	FALSE	FALSE	FALSE	FALSE	FALSE	FALSE	FALSE	chronic.cardiac, dementia, hypertension	0.7599491852387892	8.175211565289267	15.765813931651119
80+	Female	March	FALSE	UK	[0,7)	3		FALSE	TRUE	FALSE	FALSE	FALSE	FALSE	TRUE	FALSE	FALSE	TRUE	FALSE	FALSE	FALSE	FALSE	FALSE	FALSE	FALSE	chronic.cardiac, dementia, hypertension	0.5075982034016331	7.8117154097905885	10.454174267358175
80+	Female	April	TRUE	UK	[0,7)	3		FALSE	TRUE	FALSE	FALSE	FALSE	FALSE	TRUE	FALSE	FALSE	TRUE	FALSE	FALSE	FALSE	FALSE	FALSE	FALSE	FALSE	chronic.cardiac, dementia, hypertension	0.7325560545927673	8.299699155486303	15.130735601103819
80+	Female	April	FALSE	UK	[0,7)	3		FALSE	TRUE	FALSE	FALSE	FALSE	FALSE	TRUE	FALSE	FALSE	TRUE	FALSE	FALSE	FALSE	FALSE	FALSE	FALSE	FALSE	chronic.cardiac, dementia, hypertension	0.47977546372903496	6.6628879421925165	10.081893340459375
80+	Female	May	TRUE	UK	[0,7)	3		FALSE	TRUE	FALSE	FALSE	FALSE	FALSE	TRUE	FALSE	FALSE	TRUE	FALSE	FALSE	FALSE	FALSE	FALSE	FALSE	FALSE	chronic.cardiac, dementia, hypertension	0.6861494815611289	8.43478899854902	13.854895231352236
80+	Female	May	FALSE	UK	[0,7)	3		FALSE	TRUE	FALSE	FALSE	FALSE	FALSE	TRUE	FALSE	FALSE	TRUE	FALSE	FALSE	FALSE	FALSE	FALSE	FALSE	FALSE	chronic.cardiac, dementia, hypertension	0.40297335710427123	7.882792624274363	10.227524735482941
80+	Female	June	TRUE	UK	[0,7)	3		FALSE	TRUE	FALSE	FALSE	FALSE	FALSE	TRUE	FALSE	FALSE	TRUE	FALSE	FALSE	FALSE	FALSE	FALSE	FALSE	FALSE	chronic.cardiac, dementia, hypertension	0.6412595010717522	9.19592569164224	12.884079087890507
80+	Female	June	FALSE	UK	[0,7)	3		FALSE	TRUE	FALSE	FALSE	FALSE	FALSE	TRUE	FALSE	FALSE	TRUE	FALSE	FALSE	FALSE	FALSE	FALSE	FALSE	FALSE	chronic.cardiac, dementia, hypertension	0.3255100307718046	8.285379980839835	9.800533443902786
80+	Female	July	TRUE	UK	[0,7)	3		FALSE	TRUE	FALSE	FALSE	FALSE	FALSE	TRUE	FALSE	FALSE	TRUE	FALSE	FALSE	FALSE	FALSE	FALSE	FALSE	FALSE	chronic.cardiac, dementia, hypertension	0.5723716852102794	9.148329952688288	10.991673308222998
80+	Female	July	FALSE	UK	[0,7)	3		FALSE	TRUE	FALSE	FALSE	FALSE	FALSE	TRUE	FALSE	FALSE	TRUE	FALSE	FALSE	FALSE	FALSE	FALSE	FALSE	FALSE	chronic.cardiac, dementia, hypertension	0.24338946261527522	8.836869598905059	9.130486313119079
80+	Female	August	TRUE	UK	[0,7)	3		FALSE	TRUE	FALSE	FALSE	FALSE	FALSE	TRUE	FALSE	FALSE	TRUE	FALSE	FALSE	FALSE	FALSE	FALSE	FALSE	FALSE	chronic.cardiac, dementia, hypertension	0.5753625816488703	8.840978719478759	11.109226466648952
80+	Female	August	FALSE	UK	[0,7)	3		FALSE	TRUE	FALSE	FALSE	FALSE	FALSE	TRUE	FALSE	FALSE	TRUE	FALSE	FALSE	FALSE	FALSE	FALSE	FALSE	FALSE	chronic.cardiac, dementia, hypertension	0.28422809426893264	10.27310761431742	8.83960975463604
80+	Female	September	TRUE	UK	[0,7)	3		FALSE	TRUE	FALSE	FALSE	FALSE	FALSE	TRUE	FALSE	FALSE	TRUE	FALSE	FALSE	FALSE	FALSE	FALSE	FALSE	FALSE	chronic.cardiac, dementia, hypertension	0.6287665164437245	9.97013449328842	13.633073907851745
80+	Female	September	FALSE	UK	[0,7)	3		FALSE	TRUE	FALSE	FALSE	FALSE	FALSE	TRUE	FALSE	FALSE	TRUE	FALSE	FALSE	FALSE	FALSE	FALSE	FALSE	FALSE	chronic.cardiac, dementia, hypertension	0.3414407636710389	9.872460624058954	9.760221404356287
80+	Female	October	TRUE	UK	[0,7)	3		FALSE	TRUE	FALSE	FALSE	FALSE	FALSE	TRUE	FALSE	FALSE	TRUE	FALSE	FALSE	FALSE	FALSE	FALSE	FALSE	FALSE	chronic.cardiac, dementia, hypertension	0.661438440266473	9.716640663616328	13.10122092743507
80+	Female	October	FALSE	UK	[0,7)	3		FALSE	TRUE	FALSE	FALSE	FALSE	FALSE	TRUE	FALSE	FALSE	TRUE	FALSE	FALSE	FALSE	FALSE	FALSE	FALSE	FALSE	chronic.cardiac, dementia, hypertension	0.37235532984033204	9.311516704174103	9.963349152586872
80+	Female	November	TRUE	UK	[0,7)	3		FALSE	TRUE	FALSE	FALSE	FALSE	FALSE	TRUE	FALSE	FALSE	TRUE	FALSE	FALSE	FALSE	FALSE	FALSE	FALSE	FALSE	chronic.cardiac, dementia, hypertension	0.6527548873681872	10.082048450733556	12.107527668269002
80+	Female	November	FALSE	UK	[0,7)	3		FALSE	TRUE	FALSE	FALSE	FALSE	FALSE	TRUE	FALSE	FALSE	TRUE	FALSE	FALSE	FALSE	FALSE	FALSE	FALSE	FALSE	chronic.cardiac, dementia, hypertension	0.3655738738849342	8.803618767850343	9.734421758575046
80+	Female	December	TRUE	UK	[0,7)	3		FALSE	TRUE	FALSE	FALSE	FALSE	FALSE	TRUE	FALSE	FALSE	TRUE	FALSE	FALSE	FALSE	FALSE	FALSE	FALSE	FALSE	chronic.cardiac, dementia, hypertension	0.6393966764978436	9.457934684705993	10.873986323156311
80+	Female	December	FALSE	UK	[0,7)	3		FALSE	TRUE	FALSE	FALSE	FALSE	FALSE	TRUE	FALSE	FALSE	TRUE	FALSE	FALSE	FALSE	FALSE	FALSE	FALSE	FALSE	chronic.cardiac, dementia, hypertension	0.4260588327636114	8.771599106662523	10.407377226573379
