# Supplementary material for: Ten months of temporal variation in the clinical journey of hospitalised patients with COVID-19: An observational cohort
Source: eLife. 2021 Nov 23;10:e70970. doi: 10.7554/eLife.70970 (PMC8791638; doi:10.7554/eLife.70970)
Supplement: Figure 5—source data 1. [file elife-70970-fig5-data1.zip › Figs_5X5S1.csv]

count	cohort	timepoint	status	age.band	prop	month	month.label	agegp.label
2	1	Status_day_0	ICU	1	0.0010351966873706005	1	March	0-19
2	1	Status_day_3	ICU	1	0.0010351966873706005	1	March	0-19
2	1	Status_day_7	Dead	1	0.0010351966873706005	1	March	0-19
2	1	exit.code.2	Dead	1	0.0010351966873706005	1	March	0-19
5	2	Status_day_0	ICU	1	0.002587991718426501	1	March	0-19
5	2	Status_day_3	ICU	1	0.002587991718426501	1	March	0-19
5	2	Status_day_7	Discharged	1	0.002587991718426501	1	March	0-19
5	2	exit.code.2	Discharged	1	0.002587991718426501	1	March	0-19
1	3	Status_day_0	ICU	1	5.175983436853002e-4	1	March	0-19
1	3	Status_day_3	ICU	1	5.175983436853002e-4	1	March	0-19
1	3	Status_day_7	ICU	1	5.175983436853002e-4	1	March	0-19
1	3	exit.code.2	Dead	1	5.175983436853002e-4	1	March	0-19
4	4	Status_day_0	ICU	1	0.002070393374741201	1	March	0-19
4	4	Status_day_3	ICU	1	0.002070393374741201	1	March	0-19
4	4	Status_day_7	ICU	1	0.002070393374741201	1	March	0-19
4	4	exit.code.2	Discharged	1	0.002070393374741201	1	March	0-19
3	5	Status_day_0	ICU	1	0.0015527950310559005	1	March	0-19
3	5	Status_day_3	ICU	1	0.0015527950310559005	1	March	0-19
3	5	Status_day_7	ICU	1	0.0015527950310559005	1	March	0-19
3	5	exit.code.2	Unknown outcome	1	0.0015527950310559005	1	March	0-19
4	6	Status_day_0	ICU	1	0.002070393374741201	1	March	0-19
4	6	Status_day_3	ICU	1	0.002070393374741201	1	March	0-19
4	6	Status_day_7	Ward	1	0.002070393374741201	1	March	0-19
4	6	exit.code.2	Discharged	1	0.002070393374741201	1	March	0-19
1	7	Status_day_0	ICU	1	5.175983436853002e-4	1	March	0-19
1	7	Status_day_3	Unknown outcome	1	5.175983436853002e-4	1	March	0-19
1	7	Status_day_7	Unknown outcome	1	5.175983436853002e-4	1	March	0-19
1	7	exit.code.2	Unknown outcome	1	5.175983436853002e-4	1	March	0-19
5	8	Status_day_0	ICU	1	0.002587991718426501	1	March	0-19
5	8	Status_day_3	Ward	1	0.002587991718426501	1	March	0-19
5	8	Status_day_7	Discharged	1	0.002587991718426501	1	March	0-19
5	8	exit.code.2	Discharged	1	0.002587991718426501	1	March	0-19
2	9	Status_day_0	ICU	1	0.0010351966873706005	1	March	0-19
2	9	Status_day_3	Ward	1	0.0010351966873706005	1	March	0-19
2	9	Status_day_7	Ward	1	0.0010351966873706005	1	March	0-19
2	9	exit.code.2	Discharged	1	0.0010351966873706005	1	March	0-19
1	10	Status_day_0	Ward	1	5.175983436853002e-4	1	March	0-19
1	10	Status_day_3	Dead	1	5.175983436853002e-4	1	March	0-19
1	10	Status_day_7	Dead	1	5.175983436853002e-4	1	March	0-19
1	10	exit.code.2	Dead	1	5.175983436853002e-4	1	March	0-19
272	11	Status_day_0	Ward	1	0.14078674948240166	1	March	0-19
272	11	Status_day_3	Discharged	1	0.14078674948240166	1	March	0-19
272	11	Status_day_7	Discharged	1	0.14078674948240166	1	March	0-19
272	11	exit.code.2	Discharged	1	0.14078674948240166	1	March	0-19
1	12	Status_day_0	Ward	1	5.175983436853002e-4	1	March	0-19
1	12	Status_day_3	ICU	1	5.175983436853002e-4	1	March	0-19
1	12	Status_day_7	Discharged	1	5.175983436853002e-4	1	March	0-19
1	12	exit.code.2	Discharged	1	5.175983436853002e-4	1	March	0-19
4	13	Status_day_0	Ward	1	0.002070393374741201	1	March	0-19
4	13	Status_day_3	ICU	1	0.002070393374741201	1	March	0-19
4	13	Status_day_7	ICU	1	0.002070393374741201	1	March	0-19
4	13	exit.code.2	Discharged	1	0.002070393374741201	1	March	0-19
50	14	Status_day_0	Ward	1	0.025879917184265012	1	March	0-19
50	14	Status_day_3	Unknown outcome	1	0.025879917184265012	1	March	0-19
50	14	Status_day_7	Unknown outcome	1	0.025879917184265012	1	March	0-19
50	14	exit.code.2	Unknown outcome	1	0.025879917184265012	1	March	0-19
63	15	Status_day_0	Ward	1	0.03260869565217391	1	March	0-19
63	15	Status_day_3	Ward	1	0.03260869565217391	1	March	0-19
63	15	Status_day_7	Discharged	1	0.03260869565217391	1	March	0-19
63	15	exit.code.2	Discharged	1	0.03260869565217391	1	March	0-19
1	16	Status_day_0	Ward	1	5.175983436853002e-4	1	March	0-19
1	16	Status_day_3	Ward	1	5.175983436853002e-4	1	March	0-19
1	16	Status_day_7	ICU	1	5.175983436853002e-4	1	March	0-19
1	16	exit.code.2	Discharged	1	5.175983436853002e-4	1	March	0-19
1	17	Status_day_0	Ward	1	5.175983436853002e-4	1	March	0-19
1	17	Status_day_3	Ward	1	5.175983436853002e-4	1	March	0-19
1	17	Status_day_7	ICU	1	5.175983436853002e-4	1	March	0-19
1	17	exit.code.2	Unknown outcome	1	5.175983436853002e-4	1	March	0-19
2	18	Status_day_0	Ward	1	0.0010351966873706005	1	March	0-19
2	18	Status_day_3	Ward	1	0.0010351966873706005	1	March	0-19
2	18	Status_day_7	Unknown outcome	1	0.0010351966873706005	1	March	0-19
2	18	exit.code.2	Unknown outcome	1	0.0010351966873706005	1	March	0-19
4	19	Status_day_0	Ward	1	0.002070393374741201	1	March	0-19
4	19	Status_day_3	Ward	1	0.002070393374741201	1	March	0-19
4	19	Status_day_7	Ward	1	0.002070393374741201	1	March	0-19
4	19	exit.code.2	Dead	1	0.002070393374741201	1	March	0-19
53	20	Status_day_0	Ward	1	0.027432712215320912	1	March	0-19
53	20	Status_day_3	Ward	1	0.027432712215320912	1	March	0-19
53	20	Status_day_7	Ward	1	0.027432712215320912	1	March	0-19
53	20	exit.code.2	Discharged	1	0.027432712215320912	1	March	0-19
4	21	Status_day_0	Ward	1	0.002070393374741201	1	March	0-19
4	21	Status_day_3	Ward	1	0.002070393374741201	1	March	0-19
4	21	Status_day_7	Ward	1	0.002070393374741201	1	March	0-19
4	21	exit.code.2	Unknown outcome	1	0.002070393374741201	1	March	0-19
7	1	Status_day_0	ICU	2	0.0015597147950089127	1	March	20-39
7	1	Status_day_3	Dead	2	0.0015597147950089127	1	March	20-39
7	1	Status_day_7	Dead	2	0.0015597147950089127	1	March	20-39
7	1	exit.code.2	Dead	2	0.0015597147950089127	1	March	20-39
10	2	Status_day_0	ICU	2	0.0022281639928698753	1	March	20-39
10	2	Status_day_3	Discharged	2	0.0022281639928698753	1	March	20-39
10	2	Status_day_7	Discharged	2	0.0022281639928698753	1	March	20-39
10	2	exit.code.2	Discharged	2	0.0022281639928698753	1	March	20-39
4	3	Status_day_0	ICU	2	8.9126559714795e-4	1	March	20-39
4	3	Status_day_3	ICU	2	8.9126559714795e-4	1	March	20-39
4	3	Status_day_7	Dead	2	8.9126559714795e-4	1	March	20-39
4	3	exit.code.2	Dead	2	8.9126559714795e-4	1	March	20-39
12	4	Status_day_0	ICU	2	0.00267379679144385	1	March	20-39
12	4	Status_day_3	ICU	2	0.00267379679144385	1	March	20-39
12	4	Status_day_7	Discharged	2	0.00267379679144385	1	March	20-39
12	4	exit.code.2	Discharged	2	0.00267379679144385	1	March	20-39
16	5	Status_day_0	ICU	2	0.0035650623885918	1	March	20-39
16	5	Status_day_3	ICU	2	0.0035650623885918	1	March	20-39
16	5	Status_day_7	ICU	2	0.0035650623885918	1	March	20-39
16	5	exit.code.2	Dead	2	0.0035650623885918	1	March	20-39
58	6	Status_day_0	ICU	2	0.012923351158645277	1	March	20-39
58	6	Status_day_3	ICU	2	0.012923351158645277	1	March	20-39
58	6	Status_day_7	ICU	2	0.012923351158645277	1	March	20-39
58	6	exit.code.2	Discharged	2	0.012923351158645277	1	March	20-39
8	7	Status_day_0	ICU	2	0.0017825311942959	1	March	20-39
8	7	Status_day_3	ICU	2	0.0017825311942959	1	March	20-39
8	7	Status_day_7	ICU	2	0.0017825311942959	1	March	20-39
8	7	exit.code.2	Unknown outcome	2	0.0017825311942959	1	March	20-39
2	8	Status_day_0	ICU	2	4.45632798573975e-4	1	March	20-39
2	8	Status_day_3	ICU	2	4.45632798573975e-4	1	March	20-39
2	8	Status_day_7	Unknown outcome	2	4.45632798573975e-4	1	March	20-39
2	8	exit.code.2	Unknown outcome	2	4.45632798573975e-4	1	March	20-39
9	9	Status_day_0	ICU	2	0.002005347593582888	1	March	20-39
9	9	Status_day_3	ICU	2	0.002005347593582888	1	March	20-39
9	9	Status_day_7	Ward	2	0.002005347593582888	1	March	20-39
9	9	exit.code.2	Discharged	2	0.002005347593582888	1	March	20-39
1	10	Status_day_0	ICU	2	2.228163992869875e-4	1	March	20-39
1	10	Status_day_3	Unknown outcome	2	2.228163992869875e-4	1	March	20-39
1	10	Status_day_7	Unknown outcome	2	2.228163992869875e-4	1	March	20-39
1	10	exit.code.2	Unknown outcome	2	2.228163992869875e-4	1	March	20-39
5	11	Status_day_0	ICU	2	0.0011140819964349377	1	March	20-39
5	11	Status_day_3	Ward	2	0.0011140819964349377	1	March	20-39
5	11	Status_day_7	Discharged	2	0.0011140819964349377	1	March	20-39
5	11	exit.code.2	Discharged	2	0.0011140819964349377	1	March	20-39
1	12	Status_day_0	ICU	2	2.228163992869875e-4	1	March	20-39
1	12	Status_day_3	Ward	2	2.228163992869875e-4	1	March	20-39
1	12	Status_day_7	ICU	2	2.228163992869875e-4	1	March	20-39
1	12	exit.code.2	Discharged	2	2.228163992869875e-4	1	March	20-39
1	13	Status_day_0	ICU	2	2.228163992869875e-4	1	March	20-39
1	13	Status_day_3	Ward	2	2.228163992869875e-4	1	March	20-39
1	13	Status_day_7	Ward	2	2.228163992869875e-4	1	March	20-39
1	13	exit.code.2	Dead	2	2.228163992869875e-4	1	March	20-39
8	14	Status_day_0	ICU	2	0.0017825311942959	1	March	20-39
8	14	Status_day_3	Ward	2	0.0017825311942959	1	March	20-39
8	14	Status_day_7	Ward	2	0.0017825311942959	1	March	20-39
8	14	exit.code.2	Discharged	2	0.0017825311942959	1	March	20-39
1	15	Status_day_0	ICU	2	2.228163992869875e-4	1	March	20-39
1	15	Status_day_3	Ward	2	2.228163992869875e-4	1	March	20-39
1	15	Status_day_7	Ward	2	2.228163992869875e-4	1	March	20-39
1	15	exit.code.2	Unknown outcome	2	2.228163992869875e-4	1	March	20-39
2	16	Status_day_0	Ward	2	4.45632798573975e-4	1	March	20-39
2	16	Status_day_3	Dead	2	4.45632798573975e-4	1	March	20-39
2	16	Status_day_7	Dead	2	4.45632798573975e-4	1	March	20-39
2	16	exit.code.2	Dead	2	4.45632798573975e-4	1	March	20-39
336	17	Status_day_0	Ward	2	0.0748663101604278	1	March	20-39
336	17	Status_day_3	Discharged	2	0.0748663101604278	1	March	20-39
336	17	Status_day_7	Discharged	2	0.0748663101604278	1	March	20-39
336	17	exit.code.2	Discharged	2	0.0748663101604278	1	March	20-39
4	18	Status_day_0	Ward	2	8.9126559714795e-4	1	March	20-39
4	18	Status_day_3	ICU	2	8.9126559714795e-4	1	March	20-39
4	18	Status_day_7	Dead	2	8.9126559714795e-4	1	March	20-39
4	18	exit.code.2	Dead	2	8.9126559714795e-4	1	March	20-39
3	19	Status_day_0	Ward	2	6.684491978609625e-4	1	March	20-39
3	19	Status_day_3	ICU	2	6.684491978609625e-4	1	March	20-39
3	19	Status_day_7	Discharged	2	6.684491978609625e-4	1	March	20-39
3	19	exit.code.2	Discharged	2	6.684491978609625e-4	1	March	20-39
6	20	Status_day_0	Ward	2	0.001336898395721925	1	March	20-39
6	20	Status_day_3	ICU	2	0.001336898395721925	1	March	20-39
6	20	Status_day_7	ICU	2	0.001336898395721925	1	March	20-39
6	20	exit.code.2	Dead	2	0.001336898395721925	1	March	20-39
40	21	Status_day_0	Ward	2	0.008912655971479501	1	March	20-39
40	21	Status_day_3	ICU	2	0.008912655971479501	1	March	20-39
40	21	Status_day_7	ICU	2	0.008912655971479501	1	March	20-39
40	21	exit.code.2	Discharged	2	0.008912655971479501	1	March	20-39
6	22	Status_day_0	Ward	2	0.001336898395721925	1	March	20-39
6	22	Status_day_3	ICU	2	0.001336898395721925	1	March	20-39
6	22	Status_day_7	ICU	2	0.001336898395721925	1	March	20-39
6	22	exit.code.2	Unknown outcome	2	0.001336898395721925	1	March	20-39
2	23	Status_day_0	Ward	2	4.45632798573975e-4	1	March	20-39
2	23	Status_day_3	ICU	2	4.45632798573975e-4	1	March	20-39
2	23	Status_day_7	Unknown outcome	2	4.45632798573975e-4	1	March	20-39
2	23	exit.code.2	Unknown outcome	2	4.45632798573975e-4	1	March	20-39
8	24	Status_day_0	Ward	2	0.0017825311942959	1	March	20-39
8	24	Status_day_3	ICU	2	0.0017825311942959	1	March	20-39
8	24	Status_day_7	Ward	2	0.0017825311942959	1	March	20-39
8	24	exit.code.2	Discharged	2	0.0017825311942959	1	March	20-39
4	25	Status_day_0	Ward	2	8.9126559714795e-4	1	March	20-39
4	25	Status_day_3	Unknown outcome	2	8.9126559714795e-4	1	March	20-39
4	25	Status_day_7	Unknown outcome	2	8.9126559714795e-4	1	March	20-39
4	25	exit.code.2	Unknown outcome	2	8.9126559714795e-4	1	March	20-39
4	26	Status_day_0	Ward	2	8.9126559714795e-4	1	March	20-39
4	26	Status_day_3	Ward	2	8.9126559714795e-4	1	March	20-39
4	26	Status_day_7	Dead	2	8.9126559714795e-4	1	March	20-39
4	26	exit.code.2	Dead	2	8.9126559714795e-4	1	March	20-39
288	27	Status_day_0	Ward	2	0.06417112299465241	1	March	20-39
288	27	Status_day_3	Ward	2	0.06417112299465241	1	March	20-39
288	27	Status_day_7	Discharged	2	0.06417112299465241	1	March	20-39
288	27	exit.code.2	Discharged	2	0.06417112299465241	1	March	20-39
5	28	Status_day_0	Ward	2	0.0011140819964349377	1	March	20-39
5	28	Status_day_3	Ward	2	0.0011140819964349377	1	March	20-39
5	28	Status_day_7	ICU	2	0.0011140819964349377	1	March	20-39
5	28	exit.code.2	Dead	2	0.0011140819964349377	1	March	20-39
19	29	Status_day_0	Ward	2	0.004233511586452763	1	March	20-39
19	29	Status_day_3	Ward	2	0.004233511586452763	1	March	20-39
19	29	Status_day_7	ICU	2	0.004233511586452763	1	March	20-39
19	29	exit.code.2	Discharged	2	0.004233511586452763	1	March	20-39
4	30	Status_day_0	Ward	2	8.9126559714795e-4	1	March	20-39
4	30	Status_day_3	Ward	2	8.9126559714795e-4	1	March	20-39
4	30	Status_day_7	ICU	2	8.9126559714795e-4	1	March	20-39
4	30	exit.code.2	Unknown outcome	2	8.9126559714795e-4	1	March	20-39
9	31	Status_day_0	Ward	2	0.002005347593582888	1	March	20-39
9	31	Status_day_3	Ward	2	0.002005347593582888	1	March	20-39
9	31	Status_day_7	Unknown outcome	2	0.002005347593582888	1	March	20-39
9	31	exit.code.2	Unknown outcome	2	0.002005347593582888	1	March	20-39
7	32	Status_day_0	Ward	2	0.0015597147950089127	1	March	20-39
7	32	Status_day_3	Ward	2	0.0015597147950089127	1	March	20-39
7	32	Status_day_7	Ward	2	0.0015597147950089127	1	March	20-39
7	32	exit.code.2	Dead	2	0.0015597147950089127	1	March	20-39
216	33	Status_day_0	Ward	2	0.0481283422459893	1	March	20-39
216	33	Status_day_3	Ward	2	0.0481283422459893	1	March	20-39
216	33	Status_day_7	Ward	2	0.0481283422459893	1	March	20-39
216	33	exit.code.2	Discharged	2	0.0481283422459893	1	March	20-39
16	34	Status_day_0	Ward	2	0.0035650623885918	1	March	20-39
16	34	Status_day_3	Ward	2	0.0035650623885918	1	March	20-39
16	34	Status_day_7	Ward	2	0.0035650623885918	1	March	20-39
16	34	exit.code.2	Unknown outcome	2	0.0035650623885918	1	March	20-39
21	1	Status_day_0	ICU	3	0.0014254683681781156	1	March	40-59
21	1	Status_day_3	Dead	3	0.0014254683681781156	1	March	40-59
21	1	Status_day_7	Dead	3	0.0014254683681781156	1	March	40-59
21	1	exit.code.2	Dead	3	0.0014254683681781156	1	March	40-59
13	2	Status_day_0	ICU	3	8.824327993483573e-4	1	March	40-59
13	2	Status_day_3	Discharged	3	8.824327993483573e-4	1	March	40-59
13	2	Status_day_7	Discharged	3	8.824327993483573e-4	1	March	40-59
13	2	exit.code.2	Discharged	3	8.824327993483573e-4	1	March	40-59
49	3	Status_day_0	ICU	3	0.00332609285908227	1	March	40-59
49	3	Status_day_3	ICU	3	0.00332609285908227	1	March	40-59
49	3	Status_day_7	Dead	3	0.00332609285908227	1	March	40-59
49	3	exit.code.2	Dead	3	0.00332609285908227	1	March	40-59
28	4	Status_day_0	ICU	3	0.0019006244909041542	1	March	40-59
28	4	Status_day_3	ICU	3	0.0019006244909041542	1	March	40-59
28	4	Status_day_7	Discharged	3	0.0019006244909041542	1	March	40-59
28	4	exit.code.2	Discharged	3	0.0019006244909041542	1	March	40-59
117	5	Status_day_0	ICU	3	0.007941895194135216	1	March	40-59
117	5	Status_day_3	ICU	3	0.007941895194135216	1	March	40-59
117	5	Status_day_7	ICU	3	0.007941895194135216	1	March	40-59
117	5	exit.code.2	Dead	3	0.007941895194135216	1	March	40-59
245	6	Status_day_0	ICU	3	0.01663046429541135	1	March	40-59
245	6	Status_day_3	ICU	3	0.01663046429541135	1	March	40-59
245	6	Status_day_7	ICU	3	0.01663046429541135	1	March	40-59
245	6	exit.code.2	Discharged	3	0.01663046429541135	1	March	40-59
96	7	Status_day_0	ICU	3	0.0065164268259571	1	March	40-59
96	7	Status_day_3	ICU	3	0.0065164268259571	1	March	40-59
96	7	Status_day_7	ICU	3	0.0065164268259571	1	March	40-59
96	7	exit.code.2	Unknown outcome	3	0.0065164268259571	1	March	40-59
23	8	Status_day_0	ICU	3	0.0015612272603855552	1	March	40-59
23	8	Status_day_3	ICU	3	0.0015612272603855552	1	March	40-59
23	8	Status_day_7	Unknown outcome	3	0.0015612272603855552	1	March	40-59
23	8	exit.code.2	Unknown outcome	3	0.0015612272603855552	1	March	40-59
1	9	Status_day_0	ICU	3	6.787944610371979e-5	1	March	40-59
1	9	Status_day_3	ICU	3	6.787944610371979e-5	1	March	40-59
1	9	Status_day_7	Ward	3	6.787944610371979e-5	1	March	40-59
1	9	exit.code.2	Dead	3	6.787944610371979e-5	1	March	40-59
34	10	Status_day_0	ICU	3	0.002307901167526473	1	March	40-59
34	10	Status_day_3	ICU	3	0.002307901167526473	1	March	40-59
34	10	Status_day_7	Ward	3	0.002307901167526473	1	March	40-59
34	10	exit.code.2	Discharged	3	0.002307901167526473	1	March	40-59
10	11	Status_day_0	ICU	3	6.787944610371979e-4	1	March	40-59
10	11	Status_day_3	Unknown outcome	3	6.787944610371979e-4	1	March	40-59
10	11	Status_day_7	Unknown outcome	3	6.787944610371979e-4	1	March	40-59
10	11	exit.code.2	Unknown outcome	3	6.787944610371979e-4	1	March	40-59
2	12	Status_day_0	ICU	3	1.3575889220743959e-4	1	March	40-59
2	12	Status_day_3	Ward	3	1.3575889220743959e-4	1	March	40-59
2	12	Status_day_7	Dead	3	1.3575889220743959e-4	1	March	40-59
2	12	exit.code.2	Dead	3	1.3575889220743959e-4	1	March	40-59
10	13	Status_day_0	ICU	3	6.787944610371979e-4	1	March	40-59
10	13	Status_day_3	Ward	3	6.787944610371979e-4	1	March	40-59
10	13	Status_day_7	Discharged	3	6.787944610371979e-4	1	March	40-59
10	13	exit.code.2	Discharged	3	6.787944610371979e-4	1	March	40-59
2	14	Status_day_0	ICU	3	1.3575889220743959e-4	1	March	40-59
2	14	Status_day_3	Ward	3	1.3575889220743959e-4	1	March	40-59
2	14	Status_day_7	ICU	3	1.3575889220743959e-4	1	March	40-59
2	14	exit.code.2	Dead	3	1.3575889220743959e-4	1	March	40-59
1	15	Status_day_0	ICU	3	6.787944610371979e-5	1	March	40-59
1	15	Status_day_3	Ward	3	6.787944610371979e-5	1	March	40-59
1	15	Status_day_7	ICU	3	6.787944610371979e-5	1	March	40-59
1	15	exit.code.2	Discharged	3	6.787944610371979e-5	1	March	40-59
1	16	Status_day_0	ICU	3	6.787944610371979e-5	1	March	40-59
1	16	Status_day_3	Ward	3	6.787944610371979e-5	1	March	40-59
1	16	Status_day_7	ICU	3	6.787944610371979e-5	1	March	40-59
1	16	exit.code.2	Unknown outcome	3	6.787944610371979e-5	1	March	40-59
1	17	Status_day_0	ICU	3	6.787944610371979e-5	1	March	40-59
1	17	Status_day_3	Ward	3	6.787944610371979e-5	1	March	40-59
1	17	Status_day_7	Unknown outcome	3	6.787944610371979e-5	1	March	40-59
1	17	exit.code.2	Unknown outcome	3	6.787944610371979e-5	1	March	40-59
2	18	Status_day_0	ICU	3	1.3575889220743959e-4	1	March	40-59
2	18	Status_day_3	Ward	3	1.3575889220743959e-4	1	March	40-59
2	18	Status_day_7	Ward	3	1.3575889220743959e-4	1	March	40-59
2	18	exit.code.2	Dead	3	1.3575889220743959e-4	1	March	40-59
12	19	Status_day_0	ICU	3	8.145533532446375e-4	1	March	40-59
12	19	Status_day_3	Ward	3	8.145533532446375e-4	1	March	40-59
12	19	Status_day_7	Ward	3	8.145533532446375e-4	1	March	40-59
12	19	exit.code.2	Discharged	3	8.145533532446375e-4	1	March	40-59
1	20	Status_day_0	ICU	3	6.787944610371979e-5	1	March	40-59
1	20	Status_day_3	Ward	3	6.787944610371979e-5	1	March	40-59
1	20	Status_day_7	Ward	3	6.787944610371979e-5	1	March	40-59
1	20	exit.code.2	Unknown outcome	3	6.787944610371979e-5	1	March	40-59
26	21	Status_day_0	Ward	3	0.0017648655986967146	1	March	40-59
26	21	Status_day_3	Dead	3	0.0017648655986967146	1	March	40-59
26	21	Status_day_7	Dead	3	0.0017648655986967146	1	March	40-59
26	21	exit.code.2	Dead	3	0.0017648655986967146	1	March	40-59
543	22	Status_day_0	Ward	3	0.03685853923431985	1	March	40-59
543	22	Status_day_3	Discharged	3	0.03685853923431985	1	March	40-59
543	22	Status_day_7	Discharged	3	0.03685853923431985	1	March	40-59
543	22	exit.code.2	Discharged	3	0.03685853923431985	1	March	40-59
16	23	Status_day_0	Ward	3	0.0010860711376595167	1	March	40-59
16	23	Status_day_3	ICU	3	0.0010860711376595167	1	March	40-59
16	23	Status_day_7	Dead	3	0.0010860711376595167	1	March	40-59
16	23	exit.code.2	Dead	3	0.0010860711376595167	1	March	40-59
11	24	Status_day_0	Ward	3	7.466739071409177e-4	1	March	40-59
11	24	Status_day_3	ICU	3	7.466739071409177e-4	1	March	40-59
11	24	Status_day_7	Discharged	3	7.466739071409177e-4	1	March	40-59
11	24	exit.code.2	Discharged	3	7.466739071409177e-4	1	March	40-59
61	25	Status_day_0	Ward	3	0.004140646212326907	1	March	40-59
61	25	Status_day_3	ICU	3	0.004140646212326907	1	March	40-59
61	25	Status_day_7	ICU	3	0.004140646212326907	1	March	40-59
61	25	exit.code.2	Dead	3	0.004140646212326907	1	March	40-59
146	26	Status_day_0	Ward	3	0.00991039913114309	1	March	40-59
146	26	Status_day_3	ICU	3	0.00991039913114309	1	March	40-59
146	26	Status_day_7	ICU	3	0.00991039913114309	1	March	40-59
146	26	exit.code.2	Discharged	3	0.00991039913114309	1	March	40-59
51	27	Status_day_0	Ward	3	0.0034618517512897094	1	March	40-59
51	27	Status_day_3	ICU	3	0.0034618517512897094	1	March	40-59
51	27	Status_day_7	ICU	3	0.0034618517512897094	1	March	40-59
51	27	exit.code.2	Unknown outcome	3	0.0034618517512897094	1	March	40-59
12	28	Status_day_0	Ward	3	8.145533532446375e-4	1	March	40-59
12	28	Status_day_3	ICU	3	8.145533532446375e-4	1	March	40-59
12	28	Status_day_7	Unknown outcome	3	8.145533532446375e-4	1	March	40-59
12	28	exit.code.2	Unknown outcome	3	8.145533532446375e-4	1	March	40-59
1	29	Status_day_0	Ward	3	6.787944610371979e-5	1	March	40-59
1	29	Status_day_3	ICU	3	6.787944610371979e-5	1	March	40-59
1	29	Status_day_7	Ward	3	6.787944610371979e-5	1	March	40-59
1	29	exit.code.2	Dead	3	6.787944610371979e-5	1	March	40-59
35	30	Status_day_0	Ward	3	0.0023757806136301927	1	March	40-59
35	30	Status_day_3	ICU	3	0.0023757806136301927	1	March	40-59
35	30	Status_day_7	Ward	3	0.0023757806136301927	1	March	40-59
35	30	exit.code.2	Discharged	3	0.0023757806136301927	1	March	40-59
3	31	Status_day_0	Ward	3	2.0363833831115938e-4	1	March	40-59
3	31	Status_day_3	ICU	3	2.0363833831115938e-4	1	March	40-59
3	31	Status_day_7	Ward	3	2.0363833831115938e-4	1	March	40-59
3	31	exit.code.2	Unknown outcome	3	2.0363833831115938e-4	1	March	40-59
24	32	Status_day_0	Ward	3	0.001629106706489275	1	March	40-59
24	32	Status_day_3	Unknown outcome	3	0.001629106706489275	1	March	40-59
24	32	Status_day_7	Unknown outcome	3	0.001629106706489275	1	March	40-59
24	32	exit.code.2	Unknown outcome	3	0.001629106706489275	1	March	40-59
54	33	Status_day_0	Ward	3	0.003665490089600869	1	March	40-59
54	33	Status_day_3	Ward	3	0.003665490089600869	1	March	40-59
54	33	Status_day_7	Dead	3	0.003665490089600869	1	March	40-59
54	33	exit.code.2	Dead	3	0.003665490089600869	1	March	40-59
820	34	Status_day_0	Ward	3	0.05566114580505023	1	March	40-59
820	34	Status_day_3	Ward	3	0.05566114580505023	1	March	40-59
820	34	Status_day_7	Discharged	3	0.05566114580505023	1	March	40-59
820	34	exit.code.2	Discharged	3	0.05566114580505023	1	March	40-59
39	35	Status_day_0	Ward	3	0.002647298398045072	1	March	40-59
39	35	Status_day_3	Ward	3	0.002647298398045072	1	March	40-59
39	35	Status_day_7	ICU	3	0.002647298398045072	1	March	40-59
39	35	exit.code.2	Dead	3	0.002647298398045072	1	March	40-59
81	36	Status_day_0	Ward	3	0.005498235134401303	1	March	40-59
81	36	Status_day_3	Ward	3	0.005498235134401303	1	March	40-59
81	36	Status_day_7	ICU	3	0.005498235134401303	1	March	40-59
81	36	exit.code.2	Discharged	3	0.005498235134401303	1	March	40-59
14	37	Status_day_0	Ward	3	9.503122454520771e-4	1	March	40-59
14	37	Status_day_3	Ward	3	9.503122454520771e-4	1	March	40-59
14	37	Status_day_7	ICU	3	9.503122454520771e-4	1	March	40-59
14	37	exit.code.2	Unknown outcome	3	9.503122454520771e-4	1	March	40-59
30	38	Status_day_0	Ward	3	0.0020363833831115938	1	March	40-59
30	38	Status_day_3	Ward	3	0.0020363833831115938	1	March	40-59
30	38	Status_day_7	Unknown outcome	3	0.0020363833831115938	1	March	40-59
30	38	exit.code.2	Unknown outcome	3	0.0020363833831115938	1	March	40-59
100	39	Status_day_0	Ward	3	0.006787944610371979	1	March	40-59
100	39	Status_day_3	Ward	3	0.006787944610371979	1	March	40-59
100	39	Status_day_7	Ward	3	0.006787944610371979	1	March	40-59
100	39	exit.code.2	Dead	3	0.006787944610371979	1	March	40-59
864	40	Status_day_0	Ward	3	0.0586478414336139	1	March	40-59
864	40	Status_day_3	Ward	3	0.0586478414336139	1	March	40-59
864	40	Status_day_7	Ward	3	0.0586478414336139	1	March	40-59
864	40	exit.code.2	Discharged	3	0.0586478414336139	1	March	40-59
83	41	Status_day_0	Ward	3	0.005633994026608743	1	March	40-59
83	41	Status_day_3	Ward	3	0.005633994026608743	1	March	40-59
83	41	Status_day_7	Ward	3	0.005633994026608743	1	March	40-59
83	41	exit.code.2	Unknown outcome	3	0.005633994026608743	1	March	40-59
18	1	Status_day_0	ICU	4	0.0015867418899858955	1	March	60-69
18	1	Status_day_3	Dead	4	0.0015867418899858955	1	March	60-69
18	1	Status_day_7	Dead	4	0.0015867418899858955	1	March	60-69
18	1	exit.code.2	Dead	4	0.0015867418899858955	1	March	60-69
3	2	Status_day_0	ICU	4	2.6445698166431596e-4	1	March	60-69
3	2	Status_day_3	Discharged	4	2.6445698166431596e-4	1	March	60-69
3	2	Status_day_7	Discharged	4	2.6445698166431596e-4	1	March	60-69
3	2	exit.code.2	Discharged	4	2.6445698166431596e-4	1	March	60-69
53	3	Status_day_0	ICU	4	0.004672073342736248	1	March	60-69
53	3	Status_day_3	ICU	4	0.004672073342736248	1	March	60-69
53	3	Status_day_7	Dead	4	0.004672073342736248	1	March	60-69
53	3	exit.code.2	Dead	4	0.004672073342736248	1	March	60-69
9	4	Status_day_0	ICU	4	7.933709449929478e-4	1	March	60-69
9	4	Status_day_3	ICU	4	7.933709449929478e-4	1	March	60-69
9	4	Status_day_7	Discharged	4	7.933709449929478e-4	1	March	60-69
9	4	exit.code.2	Discharged	4	7.933709449929478e-4	1	March	60-69
133	5	Status_day_0	ICU	4	0.01172425952045134	1	March	60-69
133	5	Status_day_3	ICU	4	0.01172425952045134	1	March	60-69
133	5	Status_day_7	ICU	4	0.01172425952045134	1	March	60-69
133	5	exit.code.2	Dead	4	0.01172425952045134	1	March	60-69
129	6	Status_day_0	ICU	4	0.011371650211565585	1	March	60-69
129	6	Status_day_3	ICU	4	0.011371650211565585	1	March	60-69
129	6	Status_day_7	ICU	4	0.011371650211565585	1	March	60-69
129	6	exit.code.2	Discharged	4	0.011371650211565585	1	March	60-69
77	7	Status_day_0	ICU	4	0.006787729196050776	1	March	60-69
77	7	Status_day_3	ICU	4	0.006787729196050776	1	March	60-69
77	7	Status_day_7	ICU	4	0.006787729196050776	1	March	60-69
77	7	exit.code.2	Unknown outcome	4	0.006787729196050776	1	March	60-69
12	8	Status_day_0	ICU	4	0.0010578279266572638	1	March	60-69
12	8	Status_day_3	ICU	4	0.0010578279266572638	1	March	60-69
12	8	Status_day_7	Unknown outcome	4	0.0010578279266572638	1	March	60-69
12	8	exit.code.2	Unknown outcome	4	0.0010578279266572638	1	March	60-69
4	9	Status_day_0	ICU	4	3.526093088857546e-4	1	March	60-69
4	9	Status_day_3	ICU	4	3.526093088857546e-4	1	March	60-69
4	9	Status_day_7	Ward	4	3.526093088857546e-4	1	March	60-69
4	9	exit.code.2	Dead	4	3.526093088857546e-4	1	March	60-69
15	10	Status_day_0	ICU	4	0.0013222849083215796	1	March	60-69
15	10	Status_day_3	ICU	4	0.0013222849083215796	1	March	60-69
15	10	Status_day_7	Ward	4	0.0013222849083215796	1	March	60-69
15	10	exit.code.2	Discharged	4	0.0013222849083215796	1	March	60-69
13	11	Status_day_0	ICU	4	0.0011459802538787024	1	March	60-69
13	11	Status_day_3	Unknown outcome	4	0.0011459802538787024	1	March	60-69
13	11	Status_day_7	Unknown outcome	4	0.0011459802538787024	1	March	60-69
13	11	exit.code.2	Unknown outcome	4	0.0011459802538787024	1	March	60-69
1	12	Status_day_0	ICU	4	8.815232722143864e-5	1	March	60-69
1	12	Status_day_3	Ward	4	8.815232722143864e-5	1	March	60-69
1	12	Status_day_7	Dead	4	8.815232722143864e-5	1	March	60-69
1	12	exit.code.2	Dead	4	8.815232722143864e-5	1	March	60-69
5	13	Status_day_0	ICU	4	4.4076163610719325e-4	1	March	60-69
5	13	Status_day_3	Ward	4	4.4076163610719325e-4	1	March	60-69
5	13	Status_day_7	Discharged	4	4.4076163610719325e-4	1	March	60-69
5	13	exit.code.2	Discharged	4	4.4076163610719325e-4	1	March	60-69
2	14	Status_day_0	ICU	4	1.763046544428773e-4	1	March	60-69
2	14	Status_day_3	Ward	4	1.763046544428773e-4	1	March	60-69
2	14	Status_day_7	ICU	4	1.763046544428773e-4	1	March	60-69
2	14	exit.code.2	Dead	4	1.763046544428773e-4	1	March	60-69
1	15	Status_day_0	ICU	4	8.815232722143864e-5	1	March	60-69
1	15	Status_day_3	Ward	4	8.815232722143864e-5	1	March	60-69
1	15	Status_day_7	ICU	4	8.815232722143864e-5	1	March	60-69
1	15	exit.code.2	Discharged	4	8.815232722143864e-5	1	March	60-69
2	16	Status_day_0	ICU	4	1.763046544428773e-4	1	March	60-69
2	16	Status_day_3	Ward	4	1.763046544428773e-4	1	March	60-69
2	16	Status_day_7	Unknown outcome	4	1.763046544428773e-4	1	March	60-69
2	16	exit.code.2	Unknown outcome	4	1.763046544428773e-4	1	March	60-69
3	17	Status_day_0	ICU	4	2.6445698166431596e-4	1	March	60-69
3	17	Status_day_3	Ward	4	2.6445698166431596e-4	1	March	60-69
3	17	Status_day_7	Ward	4	2.6445698166431596e-4	1	March	60-69
3	17	exit.code.2	Dead	4	2.6445698166431596e-4	1	March	60-69
6	18	Status_day_0	ICU	4	5.289139633286319e-4	1	March	60-69
6	18	Status_day_3	Ward	4	5.289139633286319e-4	1	March	60-69
6	18	Status_day_7	Ward	4	5.289139633286319e-4	1	March	60-69
6	18	exit.code.2	Discharged	4	5.289139633286319e-4	1	March	60-69
70	19	Status_day_0	Ward	4	0.006170662905500705	1	March	60-69
70	19	Status_day_3	Dead	4	0.006170662905500705	1	March	60-69
70	19	Status_day_7	Dead	4	0.006170662905500705	1	March	60-69
70	19	exit.code.2	Dead	4	0.006170662905500705	1	March	60-69
242	20	Status_day_0	Ward	4	0.021332863187588154	1	March	60-69
242	20	Status_day_3	Discharged	4	0.021332863187588154	1	March	60-69
242	20	Status_day_7	Discharged	4	0.021332863187588154	1	March	60-69
242	20	exit.code.2	Discharged	4	0.021332863187588154	1	March	60-69
34	21	Status_day_0	Ward	4	0.002997179125528914	1	March	60-69
34	21	Status_day_3	ICU	4	0.002997179125528914	1	March	60-69
34	21	Status_day_7	Dead	4	0.002997179125528914	1	March	60-69
34	21	exit.code.2	Dead	4	0.002997179125528914	1	March	60-69
2	22	Status_day_0	Ward	4	1.763046544428773e-4	1	March	60-69
2	22	Status_day_3	ICU	4	1.763046544428773e-4	1	March	60-69
2	22	Status_day_7	Discharged	4	1.763046544428773e-4	1	March	60-69
2	22	exit.code.2	Discharged	4	1.763046544428773e-4	1	March	60-69
84	23	Status_day_0	Ward	4	0.007404795486600846	1	March	60-69
84	23	Status_day_3	ICU	4	0.007404795486600846	1	March	60-69
84	23	Status_day_7	ICU	4	0.007404795486600846	1	March	60-69
84	23	exit.code.2	Dead	4	0.007404795486600846	1	March	60-69
81	24	Status_day_0	Ward	4	0.0071403385049365305	1	March	60-69
81	24	Status_day_3	ICU	4	0.0071403385049365305	1	March	60-69
81	24	Status_day_7	ICU	4	0.0071403385049365305	1	March	60-69
81	24	exit.code.2	Discharged	4	0.0071403385049365305	1	March	60-69
26	25	Status_day_0	Ward	4	0.0022919605077574047	1	March	60-69
26	25	Status_day_3	ICU	4	0.0022919605077574047	1	March	60-69
26	25	Status_day_7	ICU	4	0.0022919605077574047	1	March	60-69
26	25	exit.code.2	Unknown outcome	4	0.0022919605077574047	1	March	60-69
9	26	Status_day_0	Ward	4	7.933709449929478e-4	1	March	60-69
9	26	Status_day_3	ICU	4	7.933709449929478e-4	1	March	60-69
9	26	Status_day_7	Unknown outcome	4	7.933709449929478e-4	1	March	60-69
9	26	exit.code.2	Unknown outcome	4	7.933709449929478e-4	1	March	60-69
3	27	Status_day_0	Ward	4	2.6445698166431596e-4	1	March	60-69
3	27	Status_day_3	ICU	4	2.6445698166431596e-4	1	March	60-69
3	27	Status_day_7	Ward	4	2.6445698166431596e-4	1	March	60-69
3	27	exit.code.2	Dead	4	2.6445698166431596e-4	1	March	60-69
17	28	Status_day_0	Ward	4	0.001498589562764457	1	March	60-69
17	28	Status_day_3	ICU	4	0.001498589562764457	1	March	60-69
17	28	Status_day_7	Ward	4	0.001498589562764457	1	March	60-69
17	28	exit.code.2	Discharged	4	0.001498589562764457	1	March	60-69
1	29	Status_day_0	Ward	4	8.815232722143864e-5	1	March	60-69
1	29	Status_day_3	ICU	4	8.815232722143864e-5	1	March	60-69
1	29	Status_day_7	Ward	4	8.815232722143864e-5	1	March	60-69
1	29	exit.code.2	Unknown outcome	4	8.815232722143864e-5	1	March	60-69
20	30	Status_day_0	Ward	4	0.001763046544428773	1	March	60-69
20	30	Status_day_3	Unknown outcome	4	0.001763046544428773	1	March	60-69
20	30	Status_day_7	Unknown outcome	4	0.001763046544428773	1	March	60-69
20	30	exit.code.2	Unknown outcome	4	0.001763046544428773	1	March	60-69
131	31	Status_day_0	Ward	4	0.011547954866008462	1	March	60-69
131	31	Status_day_3	Ward	4	0.011547954866008462	1	March	60-69
131	31	Status_day_7	Dead	4	0.011547954866008462	1	March	60-69
131	31	exit.code.2	Dead	4	0.011547954866008462	1	March	60-69
420	32	Status_day_0	Ward	4	0.03702397743300423	1	March	60-69
420	32	Status_day_3	Ward	4	0.03702397743300423	1	March	60-69
420	32	Status_day_7	Discharged	4	0.03702397743300423	1	March	60-69
420	32	exit.code.2	Discharged	4	0.03702397743300423	1	March	60-69
48	33	Status_day_0	Ward	4	0.004231311706629055	1	March	60-69
48	33	Status_day_3	Ward	4	0.004231311706629055	1	March	60-69
48	33	Status_day_7	ICU	4	0.004231311706629055	1	March	60-69
48	33	exit.code.2	Dead	4	0.004231311706629055	1	March	60-69
49	34	Status_day_0	Ward	4	0.004319464033850494	1	March	60-69
49	34	Status_day_3	Ward	4	0.004319464033850494	1	March	60-69
49	34	Status_day_7	ICU	4	0.004319464033850494	1	March	60-69
49	34	exit.code.2	Discharged	4	0.004319464033850494	1	March	60-69
21	35	Status_day_0	Ward	4	0.0018511988716502115	1	March	60-69
21	35	Status_day_3	Ward	4	0.0018511988716502115	1	March	60-69
21	35	Status_day_7	ICU	4	0.0018511988716502115	1	March	60-69
21	35	exit.code.2	Unknown outcome	4	0.0018511988716502115	1	March	60-69
26	36	Status_day_0	Ward	4	0.0022919605077574047	1	March	60-69
26	36	Status_day_3	Ward	4	0.0022919605077574047	1	March	60-69
26	36	Status_day_7	Unknown outcome	4	0.0022919605077574047	1	March	60-69
26	36	exit.code.2	Unknown outcome	4	0.0022919605077574047	1	March	60-69
187	37	Status_day_0	Ward	4	0.016484485190409025	1	March	60-69
187	37	Status_day_3	Ward	4	0.016484485190409025	1	March	60-69
187	37	Status_day_7	Ward	4	0.016484485190409025	1	March	60-69
187	37	exit.code.2	Dead	4	0.016484485190409025	1	March	60-69
775	38	Status_day_0	Ward	4	0.06831805359661496	1	March	60-69
775	38	Status_day_3	Ward	4	0.06831805359661496	1	March	60-69
775	38	Status_day_7	Ward	4	0.06831805359661496	1	March	60-69
775	38	exit.code.2	Discharged	4	0.06831805359661496	1	March	60-69
104	39	Status_day_0	Ward	4	0.009167842031029619	1	March	60-69
104	39	Status_day_3	Ward	4	0.009167842031029619	1	March	60-69
104	39	Status_day_7	Ward	4	0.009167842031029619	1	March	60-69
104	39	exit.code.2	Unknown outcome	4	0.009167842031029619	1	March	60-69
33	1	Status_day_0	ICU	5	0.0021785054132558756	1	March	70-79
33	1	Status_day_3	Dead	5	0.0021785054132558756	1	March	70-79
33	1	Status_day_7	Dead	5	0.0021785054132558756	1	March	70-79
33	1	exit.code.2	Dead	5	0.0021785054132558756	1	March	70-79
2	2	Status_day_0	ICU	5	1.320306311064167e-4	1	March	70-79
2	2	Status_day_3	Discharged	5	1.320306311064167e-4	1	March	70-79
2	2	Status_day_7	Discharged	5	1.320306311064167e-4	1	March	70-79
2	2	exit.code.2	Discharged	5	1.320306311064167e-4	1	March	70-79
72	3	Status_day_0	ICU	5	0.004753102719831001	1	March	70-79
72	3	Status_day_3	ICU	5	0.004753102719831001	1	March	70-79
72	3	Status_day_7	Dead	5	0.004753102719831001	1	March	70-79
72	3	exit.code.2	Dead	5	0.004753102719831001	1	March	70-79
10	4	Status_day_0	ICU	5	6.601531555320834e-4	1	March	70-79
10	4	Status_day_3	ICU	5	6.601531555320834e-4	1	March	70-79
10	4	Status_day_7	Discharged	5	6.601531555320834e-4	1	March	70-79
10	4	exit.code.2	Discharged	5	6.601531555320834e-4	1	March	70-79
128	5	Status_day_0	ICU	5	0.008449960390810668	1	March	70-79
128	5	Status_day_3	ICU	5	0.008449960390810668	1	March	70-79
128	5	Status_day_7	ICU	5	0.008449960390810668	1	March	70-79
128	5	exit.code.2	Dead	5	0.008449960390810668	1	March	70-79
61	6	Status_day_0	ICU	5	0.004026934248745709	1	March	70-79
61	6	Status_day_3	ICU	5	0.004026934248745709	1	March	70-79
61	6	Status_day_7	ICU	5	0.004026934248745709	1	March	70-79
61	6	exit.code.2	Discharged	5	0.004026934248745709	1	March	70-79
50	7	Status_day_0	ICU	5	0.003300765777660417	1	March	70-79
50	7	Status_day_3	ICU	5	0.003300765777660417	1	March	70-79
50	7	Status_day_7	ICU	5	0.003300765777660417	1	March	70-79
50	7	exit.code.2	Unknown outcome	5	0.003300765777660417	1	March	70-79
7	8	Status_day_0	ICU	5	4.621072088724584e-4	1	March	70-79
7	8	Status_day_3	ICU	5	4.621072088724584e-4	1	March	70-79
7	8	Status_day_7	Unknown outcome	5	4.621072088724584e-4	1	March	70-79
7	8	exit.code.2	Unknown outcome	5	4.621072088724584e-4	1	March	70-79
3	9	Status_day_0	ICU	5	1.9804594665962503e-4	1	March	70-79
3	9	Status_day_3	ICU	5	1.9804594665962503e-4	1	March	70-79
3	9	Status_day_7	Ward	5	1.9804594665962503e-4	1	March	70-79
3	9	exit.code.2	Dead	5	1.9804594665962503e-4	1	March	70-79
6	10	Status_day_0	ICU	5	3.9609189331925006e-4	1	March	70-79
6	10	Status_day_3	ICU	5	3.9609189331925006e-4	1	March	70-79
6	10	Status_day_7	Ward	5	3.9609189331925006e-4	1	March	70-79
6	10	exit.code.2	Discharged	5	3.9609189331925006e-4	1	March	70-79
2	11	Status_day_0	ICU	5	1.320306311064167e-4	1	March	70-79
2	11	Status_day_3	ICU	5	1.320306311064167e-4	1	March	70-79
2	11	Status_day_7	Ward	5	1.320306311064167e-4	1	March	70-79
2	11	exit.code.2	Unknown outcome	5	1.320306311064167e-4	1	March	70-79
4	12	Status_day_0	ICU	5	2.640612622128334e-4	1	March	70-79
4	12	Status_day_3	Unknown outcome	5	2.640612622128334e-4	1	March	70-79
4	12	Status_day_7	Unknown outcome	5	2.640612622128334e-4	1	March	70-79
4	12	exit.code.2	Unknown outcome	5	2.640612622128334e-4	1	March	70-79
6	13	Status_day_0	ICU	5	3.9609189331925006e-4	1	March	70-79
6	13	Status_day_3	Ward	5	3.9609189331925006e-4	1	March	70-79
6	13	Status_day_7	Dead	5	3.9609189331925006e-4	1	March	70-79
6	13	exit.code.2	Dead	5	3.9609189331925006e-4	1	March	70-79
6	14	Status_day_0	ICU	5	3.9609189331925006e-4	1	March	70-79
6	14	Status_day_3	Ward	5	3.9609189331925006e-4	1	March	70-79
6	14	Status_day_7	Discharged	5	3.9609189331925006e-4	1	March	70-79
6	14	exit.code.2	Discharged	5	3.9609189331925006e-4	1	March	70-79
1	15	Status_day_0	ICU	5	6.601531555320834e-5	1	March	70-79
1	15	Status_day_3	Ward	5	6.601531555320834e-5	1	March	70-79
1	15	Status_day_7	ICU	5	6.601531555320834e-5	1	March	70-79
1	15	exit.code.2	Dead	5	6.601531555320834e-5	1	March	70-79
1	16	Status_day_0	ICU	5	6.601531555320834e-5	1	March	70-79
1	16	Status_day_3	Ward	5	6.601531555320834e-5	1	March	70-79
1	16	Status_day_7	ICU	5	6.601531555320834e-5	1	March	70-79
1	16	exit.code.2	Discharged	5	6.601531555320834e-5	1	March	70-79
5	17	Status_day_0	ICU	5	3.300765777660417e-4	1	March	70-79
5	17	Status_day_3	Ward	5	3.300765777660417e-4	1	March	70-79
5	17	Status_day_7	Ward	5	3.300765777660417e-4	1	March	70-79
5	17	exit.code.2	Dead	5	3.300765777660417e-4	1	March	70-79
8	18	Status_day_0	ICU	5	5.281225244256667e-4	1	March	70-79
8	18	Status_day_3	Ward	5	5.281225244256667e-4	1	March	70-79
8	18	Status_day_7	Ward	5	5.281225244256667e-4	1	March	70-79
8	18	exit.code.2	Discharged	5	5.281225244256667e-4	1	March	70-79
172	19	Status_day_0	Ward	5	0.011354634275151836	1	March	70-79
172	19	Status_day_3	Dead	5	0.011354634275151836	1	March	70-79
172	19	Status_day_7	Dead	5	0.011354634275151836	1	March	70-79
172	19	exit.code.2	Dead	5	0.011354634275151836	1	March	70-79
201	20	Status_day_0	Ward	5	0.013269078426194876	1	March	70-79
201	20	Status_day_3	Discharged	5	0.013269078426194876	1	March	70-79
201	20	Status_day_7	Discharged	5	0.013269078426194876	1	March	70-79
201	20	exit.code.2	Discharged	5	0.013269078426194876	1	March	70-79
32	21	Status_day_0	Ward	5	0.002112490097702667	1	March	70-79
32	21	Status_day_3	ICU	5	0.002112490097702667	1	March	70-79
32	21	Status_day_7	Dead	5	0.002112490097702667	1	March	70-79
32	21	exit.code.2	Dead	5	0.002112490097702667	1	March	70-79
4	22	Status_day_0	Ward	5	2.640612622128334e-4	1	March	70-79
4	22	Status_day_3	ICU	5	2.640612622128334e-4	1	March	70-79
4	22	Status_day_7	Discharged	5	2.640612622128334e-4	1	March	70-79
4	22	exit.code.2	Discharged	5	2.640612622128334e-4	1	March	70-79
89	23	Status_day_0	Ward	5	0.005875363084235543	1	March	70-79
89	23	Status_day_3	ICU	5	0.005875363084235543	1	March	70-79
89	23	Status_day_7	ICU	5	0.005875363084235543	1	March	70-79
89	23	exit.code.2	Dead	5	0.005875363084235543	1	March	70-79
44	24	Status_day_0	Ward	5	0.002904673884341167	1	March	70-79
44	24	Status_day_3	ICU	5	0.002904673884341167	1	March	70-79
44	24	Status_day_7	ICU	5	0.002904673884341167	1	March	70-79
44	24	exit.code.2	Discharged	5	0.002904673884341167	1	March	70-79
19	25	Status_day_0	Ward	5	0.0012542909955109585	1	March	70-79
19	25	Status_day_3	ICU	5	0.0012542909955109585	1	March	70-79
19	25	Status_day_7	ICU	5	0.0012542909955109585	1	March	70-79
19	25	exit.code.2	Unknown outcome	5	0.0012542909955109585	1	March	70-79
9	26	Status_day_0	Ward	5	5.941378399788751e-4	1	March	70-79
9	26	Status_day_3	ICU	5	5.941378399788751e-4	1	March	70-79
9	26	Status_day_7	Unknown outcome	5	5.941378399788751e-4	1	March	70-79
9	26	exit.code.2	Unknown outcome	5	5.941378399788751e-4	1	March	70-79
3	27	Status_day_0	Ward	5	1.9804594665962503e-4	1	March	70-79
3	27	Status_day_3	ICU	5	1.9804594665962503e-4	1	March	70-79
3	27	Status_day_7	Ward	5	1.9804594665962503e-4	1	March	70-79
3	27	exit.code.2	Dead	5	1.9804594665962503e-4	1	March	70-79
11	28	Status_day_0	Ward	5	7.261684710852918e-4	1	March	70-79
11	28	Status_day_3	ICU	5	7.261684710852918e-4	1	March	70-79
11	28	Status_day_7	Ward	5	7.261684710852918e-4	1	March	70-79
11	28	exit.code.2	Discharged	5	7.261684710852918e-4	1	March	70-79
20	29	Status_day_0	Ward	5	0.0013203063110641669	1	March	70-79
20	29	Status_day_3	Unknown outcome	5	0.0013203063110641669	1	March	70-79
20	29	Status_day_7	Unknown outcome	5	0.0013203063110641669	1	March	70-79
20	29	exit.code.2	Unknown outcome	5	0.0013203063110641669	1	March	70-79
400	30	Status_day_0	Ward	5	0.026406126221283337	1	March	70-79
400	30	Status_day_3	Ward	5	0.026406126221283337	1	March	70-79
400	30	Status_day_7	Dead	5	0.026406126221283337	1	March	70-79
400	30	exit.code.2	Dead	5	0.026406126221283337	1	March	70-79
437	31	Status_day_0	Ward	5	0.028848692896752046	1	March	70-79
437	31	Status_day_3	Ward	5	0.028848692896752046	1	March	70-79
437	31	Status_day_7	Discharged	5	0.028848692896752046	1	March	70-79
437	31	exit.code.2	Discharged	5	0.028848692896752046	1	March	70-79
45	32	Status_day_0	Ward	5	0.0029706891998943757	1	March	70-79
45	32	Status_day_3	Ward	5	0.0029706891998943757	1	March	70-79
45	32	Status_day_7	ICU	5	0.0029706891998943757	1	March	70-79
45	32	exit.code.2	Dead	5	0.0029706891998943757	1	March	70-79
28	33	Status_day_0	Ward	5	0.0018484288354898336	1	March	70-79
28	33	Status_day_3	Ward	5	0.0018484288354898336	1	March	70-79
28	33	Status_day_7	ICU	5	0.0018484288354898336	1	March	70-79
28	33	exit.code.2	Discharged	5	0.0018484288354898336	1	March	70-79
9	34	Status_day_0	Ward	5	5.941378399788751e-4	1	March	70-79
9	34	Status_day_3	Ward	5	5.941378399788751e-4	1	March	70-79
9	34	Status_day_7	ICU	5	5.941378399788751e-4	1	March	70-79
9	34	exit.code.2	Unknown outcome	5	5.941378399788751e-4	1	March	70-79
37	35	Status_day_0	Ward	5	0.002442566675468709	1	March	70-79
37	35	Status_day_3	Ward	5	0.002442566675468709	1	March	70-79
37	35	Status_day_7	Unknown outcome	5	0.002442566675468709	1	March	70-79
37	35	exit.code.2	Unknown outcome	5	0.002442566675468709	1	March	70-79
567	36	Status_day_0	Ward	5	0.03743068391866913	1	March	70-79
567	36	Status_day_3	Ward	5	0.03743068391866913	1	March	70-79
567	36	Status_day_7	Ward	5	0.03743068391866913	1	March	70-79
567	36	exit.code.2	Dead	5	0.03743068391866913	1	March	70-79
1062	37	Status_day_0	Ward	5	0.07010826511750726	1	March	70-79
1062	37	Status_day_3	Ward	5	0.07010826511750726	1	March	70-79
1062	37	Status_day_7	Ward	5	0.07010826511750726	1	March	70-79
1062	37	exit.code.2	Discharged	5	0.07010826511750726	1	March	70-79
193	38	Status_day_0	Ward	5	0.01274095590176921	1	March	70-79
193	38	Status_day_3	Ward	5	0.01274095590176921	1	March	70-79
193	38	Status_day_7	Ward	5	0.01274095590176921	1	March	70-79
193	38	exit.code.2	Unknown outcome	5	0.01274095590176921	1	March	70-79
10	1	Status_day_0	ICU	6	5.169561621174524e-4	1	March	80+
10	1	Status_day_3	Dead	6	5.169561621174524e-4	1	March	80+
10	1	Status_day_7	Dead	6	5.169561621174524e-4	1	March	80+
10	1	exit.code.2	Dead	6	5.169561621174524e-4	1	March	80+
3	2	Status_day_0	ICU	6	1.5508684863523573e-4	1	March	80+
3	2	Status_day_3	Discharged	6	1.5508684863523573e-4	1	March	80+
3	2	Status_day_7	Discharged	6	1.5508684863523573e-4	1	March	80+
3	2	exit.code.2	Discharged	6	1.5508684863523573e-4	1	March	80+
31	3	Status_day_0	ICU	6	0.0016025641025641025	1	March	80+
31	3	Status_day_3	ICU	6	0.0016025641025641025	1	March	80+
31	3	Status_day_7	Dead	6	0.0016025641025641025	1	March	80+
31	3	exit.code.2	Dead	6	0.0016025641025641025	1	March	80+
2	4	Status_day_0	ICU	6	1.0339123242349049e-4	1	March	80+
2	4	Status_day_3	ICU	6	1.0339123242349049e-4	1	March	80+
2	4	Status_day_7	Discharged	6	1.0339123242349049e-4	1	March	80+
2	4	exit.code.2	Discharged	6	1.0339123242349049e-4	1	March	80+
41	5	Status_day_0	ICU	6	0.002119520264681555	1	March	80+
41	5	Status_day_3	ICU	6	0.002119520264681555	1	March	80+
41	5	Status_day_7	ICU	6	0.002119520264681555	1	March	80+
41	5	exit.code.2	Dead	6	0.002119520264681555	1	March	80+
12	6	Status_day_0	ICU	6	6.203473945409429e-4	1	March	80+
12	6	Status_day_3	ICU	6	6.203473945409429e-4	1	March	80+
12	6	Status_day_7	ICU	6	6.203473945409429e-4	1	March	80+
12	6	exit.code.2	Discharged	6	6.203473945409429e-4	1	March	80+
1	7	Status_day_0	ICU	6	5.1695616211745244e-5	1	March	80+
1	7	Status_day_3	ICU	6	5.1695616211745244e-5	1	March	80+
1	7	Status_day_7	ICU	6	5.1695616211745244e-5	1	March	80+
1	7	exit.code.2	Unknown outcome	6	5.1695616211745244e-5	1	March	80+
2	8	Status_day_0	ICU	6	1.0339123242349049e-4	1	March	80+
2	8	Status_day_3	ICU	6	1.0339123242349049e-4	1	March	80+
2	8	Status_day_7	Unknown outcome	6	1.0339123242349049e-4	1	March	80+
2	8	exit.code.2	Unknown outcome	6	1.0339123242349049e-4	1	March	80+
5	9	Status_day_0	ICU	6	2.584780810587262e-4	1	March	80+
5	9	Status_day_3	ICU	6	2.584780810587262e-4	1	March	80+
5	9	Status_day_7	Ward	6	2.584780810587262e-4	1	March	80+
5	9	exit.code.2	Dead	6	2.584780810587262e-4	1	March	80+
2	10	Status_day_0	ICU	6	1.0339123242349049e-4	1	March	80+
2	10	Status_day_3	ICU	6	1.0339123242349049e-4	1	March	80+
2	10	Status_day_7	Ward	6	1.0339123242349049e-4	1	March	80+
2	10	exit.code.2	Discharged	6	1.0339123242349049e-4	1	March	80+
2	11	Status_day_0	ICU	6	1.0339123242349049e-4	1	March	80+
2	11	Status_day_3	ICU	6	1.0339123242349049e-4	1	March	80+
2	11	Status_day_7	Ward	6	1.0339123242349049e-4	1	March	80+
2	11	exit.code.2	Unknown outcome	6	1.0339123242349049e-4	1	March	80+
1	12	Status_day_0	ICU	6	5.1695616211745244e-5	1	March	80+
1	12	Status_day_3	Unknown outcome	6	5.1695616211745244e-5	1	March	80+
1	12	Status_day_7	Unknown outcome	6	5.1695616211745244e-5	1	March	80+
1	12	exit.code.2	Unknown outcome	6	5.1695616211745244e-5	1	March	80+
6	13	Status_day_0	ICU	6	3.1017369727047146e-4	1	March	80+
6	13	Status_day_3	Ward	6	3.1017369727047146e-4	1	March	80+
6	13	Status_day_7	Dead	6	3.1017369727047146e-4	1	March	80+
6	13	exit.code.2	Dead	6	3.1017369727047146e-4	1	March	80+
1	14	Status_day_0	ICU	6	5.1695616211745244e-5	1	March	80+
1	14	Status_day_3	Ward	6	5.1695616211745244e-5	1	March	80+
1	14	Status_day_7	Discharged	6	5.1695616211745244e-5	1	March	80+
1	14	exit.code.2	Discharged	6	5.1695616211745244e-5	1	March	80+
1	15	Status_day_0	ICU	6	5.1695616211745244e-5	1	March	80+
1	15	Status_day_3	Ward	6	5.1695616211745244e-5	1	March	80+
1	15	Status_day_7	ICU	6	5.1695616211745244e-5	1	March	80+
1	15	exit.code.2	Discharged	6	5.1695616211745244e-5	1	March	80+
1	16	Status_day_0	ICU	6	5.1695616211745244e-5	1	March	80+
1	16	Status_day_3	Ward	6	5.1695616211745244e-5	1	March	80+
1	16	Status_day_7	Unknown outcome	6	5.1695616211745244e-5	1	March	80+
1	16	exit.code.2	Unknown outcome	6	5.1695616211745244e-5	1	March	80+
8	17	Status_day_0	ICU	6	4.1356492969396195e-4	1	March	80+
8	17	Status_day_3	Ward	6	4.1356492969396195e-4	1	March	80+
8	17	Status_day_7	Ward	6	4.1356492969396195e-4	1	March	80+
8	17	exit.code.2	Dead	6	4.1356492969396195e-4	1	March	80+
2	18	Status_day_0	ICU	6	1.0339123242349049e-4	1	March	80+
2	18	Status_day_3	Ward	6	1.0339123242349049e-4	1	March	80+
2	18	Status_day_7	Ward	6	1.0339123242349049e-4	1	March	80+
2	18	exit.code.2	Discharged	6	1.0339123242349049e-4	1	March	80+
316	19	Status_day_0	Ward	6	0.0163358147229115	1	March	80+
316	19	Status_day_3	Dead	6	0.0163358147229115	1	March	80+
316	19	Status_day_7	Dead	6	0.0163358147229115	1	March	80+
316	19	exit.code.2	Dead	6	0.0163358147229115	1	March	80+
157	20	Status_day_0	Ward	6	0.008116211745244004	1	March	80+
157	20	Status_day_3	Discharged	6	0.008116211745244004	1	March	80+
157	20	Status_day_7	Discharged	6	0.008116211745244004	1	March	80+
157	20	exit.code.2	Discharged	6	0.008116211745244004	1	March	80+
13	21	Status_day_0	Ward	6	6.720430107526882e-4	1	March	80+
13	21	Status_day_3	ICU	6	6.720430107526882e-4	1	March	80+
13	21	Status_day_7	Dead	6	6.720430107526882e-4	1	March	80+
13	21	exit.code.2	Dead	6	6.720430107526882e-4	1	March	80+
1	22	Status_day_0	Ward	6	5.1695616211745244e-5	1	March	80+
1	22	Status_day_3	ICU	6	5.1695616211745244e-5	1	March	80+
1	22	Status_day_7	Discharged	6	5.1695616211745244e-5	1	March	80+
1	22	exit.code.2	Discharged	6	5.1695616211745244e-5	1	March	80+
20	23	Status_day_0	Ward	6	0.0010339123242349049	1	March	80+
20	23	Status_day_3	ICU	6	0.0010339123242349049	1	March	80+
20	23	Status_day_7	ICU	6	0.0010339123242349049	1	March	80+
20	23	exit.code.2	Dead	6	0.0010339123242349049	1	March	80+
4	24	Status_day_0	Ward	6	2.0678246484698098e-4	1	March	80+
4	24	Status_day_3	ICU	6	2.0678246484698098e-4	1	March	80+
4	24	Status_day_7	ICU	6	2.0678246484698098e-4	1	March	80+
4	24	exit.code.2	Discharged	6	2.0678246484698098e-4	1	March	80+
3	25	Status_day_0	Ward	6	1.5508684863523573e-4	1	March	80+
3	25	Status_day_3	ICU	6	1.5508684863523573e-4	1	March	80+
3	25	Status_day_7	ICU	6	1.5508684863523573e-4	1	March	80+
3	25	exit.code.2	Unknown outcome	6	1.5508684863523573e-4	1	March	80+
7	26	Status_day_0	Ward	6	3.618693134822167e-4	1	March	80+
7	26	Status_day_3	ICU	6	3.618693134822167e-4	1	March	80+
7	26	Status_day_7	Ward	6	3.618693134822167e-4	1	March	80+
7	26	exit.code.2	Dead	6	3.618693134822167e-4	1	March	80+
6	27	Status_day_0	Ward	6	3.1017369727047146e-4	1	March	80+
6	27	Status_day_3	ICU	6	3.1017369727047146e-4	1	March	80+
6	27	Status_day_7	Ward	6	3.1017369727047146e-4	1	March	80+
6	27	exit.code.2	Discharged	6	3.1017369727047146e-4	1	March	80+
3	28	Status_day_0	Ward	6	1.5508684863523573e-4	1	March	80+
3	28	Status_day_3	ICU	6	1.5508684863523573e-4	1	March	80+
3	28	Status_day_7	Ward	6	1.5508684863523573e-4	1	March	80+
3	28	exit.code.2	Unknown outcome	6	1.5508684863523573e-4	1	March	80+
26	29	Status_day_0	Ward	6	0.0013440860215053765	1	March	80+
26	29	Status_day_3	Unknown outcome	6	0.0013440860215053765	1	March	80+
26	29	Status_day_7	Unknown outcome	6	0.0013440860215053765	1	March	80+
26	29	exit.code.2	Unknown outcome	6	0.0013440860215053765	1	March	80+
739	30	Status_day_0	Ward	6	0.038203060380479735	1	March	80+
739	30	Status_day_3	Ward	6	0.038203060380479735	1	March	80+
739	30	Status_day_7	Dead	6	0.038203060380479735	1	March	80+
739	30	exit.code.2	Dead	6	0.038203060380479735	1	March	80+
319	31	Status_day_0	Ward	6	0.016490901571546732	1	March	80+
319	31	Status_day_3	Ward	6	0.016490901571546732	1	March	80+
319	31	Status_day_7	Discharged	6	0.016490901571546732	1	March	80+
319	31	exit.code.2	Discharged	6	0.016490901571546732	1	March	80+
9	32	Status_day_0	Ward	6	4.652605459057072e-4	1	March	80+
9	32	Status_day_3	Ward	6	4.652605459057072e-4	1	March	80+
9	32	Status_day_7	ICU	6	4.652605459057072e-4	1	March	80+
9	32	exit.code.2	Dead	6	4.652605459057072e-4	1	March	80+
7	33	Status_day_0	Ward	6	3.618693134822167e-4	1	March	80+
7	33	Status_day_3	Ward	6	3.618693134822167e-4	1	March	80+
7	33	Status_day_7	ICU	6	3.618693134822167e-4	1	March	80+
7	33	exit.code.2	Discharged	6	3.618693134822167e-4	1	March	80+
1	34	Status_day_0	Ward	6	5.1695616211745244e-5	1	March	80+
1	34	Status_day_3	Ward	6	5.1695616211745244e-5	1	March	80+
1	34	Status_day_7	ICU	6	5.1695616211745244e-5	1	March	80+
1	34	exit.code.2	Unknown outcome	6	5.1695616211745244e-5	1	March	80+
57	35	Status_day_0	Ward	6	0.002946650124069479	1	March	80+
57	35	Status_day_3	Ward	6	0.002946650124069479	1	March	80+
57	35	Status_day_7	Unknown outcome	6	0.002946650124069479	1	March	80+
57	35	exit.code.2	Unknown outcome	6	0.002946650124069479	1	March	80+
1229	36	Status_day_0	Ward	6	0.0635339123242349	1	March	80+
1229	36	Status_day_3	Ward	6	0.0635339123242349	1	March	80+
1229	36	Status_day_7	Ward	6	0.0635339123242349	1	March	80+
1229	36	exit.code.2	Dead	6	0.0635339123242349	1	March	80+
1432	37	Status_day_0	Ward	6	0.0740281224152192	1	March	80+
1432	37	Status_day_3	Ward	6	0.0740281224152192	1	March	80+
1432	37	Status_day_7	Ward	6	0.0740281224152192	1	March	80+
1432	37	exit.code.2	Discharged	6	0.0740281224152192	1	March	80+
356	38	Status_day_0	Ward	6	0.018403639371381307	1	March	80+
356	38	Status_day_3	Ward	6	0.018403639371381307	1	March	80+
356	38	Status_day_7	Ward	6	0.018403639371381307	1	March	80+
356	38	exit.code.2	Unknown outcome	6	0.018403639371381307	1	March	80+
4	1	Status_day_0	ICU	1	0.0021141649048625794	2	April	0-19
4	1	Status_day_3	Dead	1	0.0021141649048625794	2	April	0-19
4	1	Status_day_7	Dead	1	0.0021141649048625794	2	April	0-19
4	1	exit.code.2	Dead	1	0.0021141649048625794	2	April	0-19
3	2	Status_day_0	ICU	1	0.0015856236786469344	2	April	0-19
3	2	Status_day_3	Discharged	1	0.0015856236786469344	2	April	0-19
3	2	Status_day_7	Discharged	1	0.0015856236786469344	2	April	0-19
3	2	exit.code.2	Discharged	1	0.0015856236786469344	2	April	0-19
7	3	Status_day_0	ICU	1	0.0036997885835095136	2	April	0-19
7	3	Status_day_3	ICU	1	0.0036997885835095136	2	April	0-19
7	3	Status_day_7	Discharged	1	0.0036997885835095136	2	April	0-19
7	3	exit.code.2	Discharged	1	0.0036997885835095136	2	April	0-19
1	4	Status_day_0	ICU	1	5.285412262156448e-4	2	April	0-19
1	4	Status_day_3	ICU	1	5.285412262156448e-4	2	April	0-19
1	4	Status_day_7	ICU	1	5.285412262156448e-4	2	April	0-19
1	4	exit.code.2	Dead	1	5.285412262156448e-4	2	April	0-19
22	5	Status_day_0	ICU	1	0.011627906976744186	2	April	0-19
22	5	Status_day_3	ICU	1	0.011627906976744186	2	April	0-19
22	5	Status_day_7	ICU	1	0.011627906976744186	2	April	0-19
22	5	exit.code.2	Discharged	1	0.011627906976744186	2	April	0-19
3	6	Status_day_0	ICU	1	0.0015856236786469344	2	April	0-19
3	6	Status_day_3	ICU	1	0.0015856236786469344	2	April	0-19
3	6	Status_day_7	ICU	1	0.0015856236786469344	2	April	0-19
3	6	exit.code.2	Unknown outcome	1	0.0015856236786469344	2	April	0-19
2	7	Status_day_0	ICU	1	0.0010570824524312897	2	April	0-19
2	7	Status_day_3	ICU	1	0.0010570824524312897	2	April	0-19
2	7	Status_day_7	Unknown outcome	1	0.0010570824524312897	2	April	0-19
2	7	exit.code.2	Unknown outcome	1	0.0010570824524312897	2	April	0-19
8	8	Status_day_0	ICU	1	0.004228329809725159	2	April	0-19
8	8	Status_day_3	ICU	1	0.004228329809725159	2	April	0-19
8	8	Status_day_7	Ward	1	0.004228329809725159	2	April	0-19
8	8	exit.code.2	Discharged	1	0.004228329809725159	2	April	0-19
1	9	Status_day_0	ICU	1	5.285412262156448e-4	2	April	0-19
1	9	Status_day_3	ICU	1	5.285412262156448e-4	2	April	0-19
1	9	Status_day_7	Ward	1	5.285412262156448e-4	2	April	0-19
1	9	exit.code.2	Unknown outcome	1	5.285412262156448e-4	2	April	0-19
3	10	Status_day_0	ICU	1	0.0015856236786469344	2	April	0-19
3	10	Status_day_3	Unknown outcome	1	0.0015856236786469344	2	April	0-19
3	10	Status_day_7	Unknown outcome	1	0.0015856236786469344	2	April	0-19
3	10	exit.code.2	Unknown outcome	1	0.0015856236786469344	2	April	0-19
5	11	Status_day_0	ICU	1	0.002642706131078224	2	April	0-19
5	11	Status_day_3	Ward	1	0.002642706131078224	2	April	0-19
5	11	Status_day_7	Discharged	1	0.002642706131078224	2	April	0-19
5	11	exit.code.2	Discharged	1	0.002642706131078224	2	April	0-19
1	12	Status_day_0	ICU	1	5.285412262156448e-4	2	April	0-19
1	12	Status_day_3	Ward	1	5.285412262156448e-4	2	April	0-19
1	12	Status_day_7	Ward	1	5.285412262156448e-4	2	April	0-19
1	12	exit.code.2	Dead	1	5.285412262156448e-4	2	April	0-19
5	13	Status_day_0	ICU	1	0.002642706131078224	2	April	0-19
5	13	Status_day_3	Ward	1	0.002642706131078224	2	April	0-19
5	13	Status_day_7	Ward	1	0.002642706131078224	2	April	0-19
5	13	exit.code.2	Discharged	1	0.002642706131078224	2	April	0-19
2	14	Status_day_0	Ward	1	0.0010570824524312897	2	April	0-19
2	14	Status_day_3	Dead	1	0.0010570824524312897	2	April	0-19
2	14	Status_day_7	Dead	1	0.0010570824524312897	2	April	0-19
2	14	exit.code.2	Dead	1	0.0010570824524312897	2	April	0-19
188	15	Status_day_0	Ward	1	0.09936575052854123	2	April	0-19
188	15	Status_day_3	Discharged	1	0.09936575052854123	2	April	0-19
188	15	Status_day_7	Discharged	1	0.09936575052854123	2	April	0-19
188	15	exit.code.2	Discharged	1	0.09936575052854123	2	April	0-19
5	16	Status_day_0	Ward	1	0.002642706131078224	2	April	0-19
5	16	Status_day_3	ICU	1	0.002642706131078224	2	April	0-19
5	16	Status_day_7	Discharged	1	0.002642706131078224	2	April	0-19
5	16	exit.code.2	Discharged	1	0.002642706131078224	2	April	0-19
6	17	Status_day_0	Ward	1	0.003171247357293869	2	April	0-19
6	17	Status_day_3	ICU	1	0.003171247357293869	2	April	0-19
6	17	Status_day_7	ICU	1	0.003171247357293869	2	April	0-19
6	17	exit.code.2	Discharged	1	0.003171247357293869	2	April	0-19
2	18	Status_day_0	Ward	1	0.0010570824524312897	2	April	0-19
2	18	Status_day_3	ICU	1	0.0010570824524312897	2	April	0-19
2	18	Status_day_7	Ward	1	0.0010570824524312897	2	April	0-19
2	18	exit.code.2	Discharged	1	0.0010570824524312897	2	April	0-19
11	19	Status_day_0	Ward	1	0.005813953488372093	2	April	0-19
11	19	Status_day_3	Unknown outcome	1	0.005813953488372093	2	April	0-19
11	19	Status_day_7	Unknown outcome	1	0.005813953488372093	2	April	0-19
11	19	exit.code.2	Unknown outcome	1	0.005813953488372093	2	April	0-19
1	20	Status_day_0	Ward	1	5.285412262156448e-4	2	April	0-19
1	20	Status_day_3	Ward	1	5.285412262156448e-4	2	April	0-19
1	20	Status_day_7	Dead	1	5.285412262156448e-4	2	April	0-19
1	20	exit.code.2	Dead	1	5.285412262156448e-4	2	April	0-19
105	21	Status_day_0	Ward	1	0.0554968287526427	2	April	0-19
105	21	Status_day_3	Ward	1	0.0554968287526427	2	April	0-19
105	21	Status_day_7	Discharged	1	0.0554968287526427	2	April	0-19
105	21	exit.code.2	Discharged	1	0.0554968287526427	2	April	0-19
3	22	Status_day_0	Ward	1	0.0015856236786469344	2	April	0-19
3	22	Status_day_3	Ward	1	0.0015856236786469344	2	April	0-19
3	22	Status_day_7	ICU	1	0.0015856236786469344	2	April	0-19
3	22	exit.code.2	Discharged	1	0.0015856236786469344	2	April	0-19
8	23	Status_day_0	Ward	1	0.004228329809725159	2	April	0-19
8	23	Status_day_3	Ward	1	0.004228329809725159	2	April	0-19
8	23	Status_day_7	Unknown outcome	1	0.004228329809725159	2	April	0-19
8	23	exit.code.2	Unknown outcome	1	0.004228329809725159	2	April	0-19
1	24	Status_day_0	Ward	1	5.285412262156448e-4	2	April	0-19
1	24	Status_day_3	Ward	1	5.285412262156448e-4	2	April	0-19
1	24	Status_day_7	Ward	1	5.285412262156448e-4	2	April	0-19
1	24	exit.code.2	Dead	1	5.285412262156448e-4	2	April	0-19
69	25	Status_day_0	Ward	1	0.03646934460887949	2	April	0-19
69	25	Status_day_3	Ward	1	0.03646934460887949	2	April	0-19
69	25	Status_day_7	Ward	1	0.03646934460887949	2	April	0-19
69	25	exit.code.2	Discharged	1	0.03646934460887949	2	April	0-19
7	26	Status_day_0	Ward	1	0.0036997885835095136	2	April	0-19
7	26	Status_day_3	Ward	1	0.0036997885835095136	2	April	0-19
7	26	Status_day_7	Ward	1	0.0036997885835095136	2	April	0-19
7	26	exit.code.2	Unknown outcome	1	0.0036997885835095136	2	April	0-19
7	1	Status_day_0	ICU	2	9.91501416430595e-4	2	April	20-39
7	1	Status_day_3	Dead	2	9.91501416430595e-4	2	April	20-39
7	1	Status_day_7	Dead	2	9.91501416430595e-4	2	April	20-39
7	1	exit.code.2	Dead	2	9.91501416430595e-4	2	April	20-39
8	2	Status_day_0	ICU	2	0.0011331444759206798	2	April	20-39
8	2	Status_day_3	Discharged	2	0.0011331444759206798	2	April	20-39
8	2	Status_day_7	Discharged	2	0.0011331444759206798	2	April	20-39
8	2	exit.code.2	Discharged	2	0.0011331444759206798	2	April	20-39
14	3	Status_day_0	ICU	2	0.00198300283286119	2	April	20-39
14	3	Status_day_3	ICU	2	0.00198300283286119	2	April	20-39
14	3	Status_day_7	Dead	2	0.00198300283286119	2	April	20-39
14	3	exit.code.2	Dead	2	0.00198300283286119	2	April	20-39
19	4	Status_day_0	ICU	2	0.002691218130311615	2	April	20-39
19	4	Status_day_3	ICU	2	0.002691218130311615	2	April	20-39
19	4	Status_day_7	Discharged	2	0.002691218130311615	2	April	20-39
19	4	exit.code.2	Discharged	2	0.002691218130311615	2	April	20-39
21	5	Status_day_0	ICU	2	0.002974504249291785	2	April	20-39
21	5	Status_day_3	ICU	2	0.002974504249291785	2	April	20-39
21	5	Status_day_7	ICU	2	0.002974504249291785	2	April	20-39
21	5	exit.code.2	Dead	2	0.002974504249291785	2	April	20-39
74	6	Status_day_0	ICU	2	0.010481586402266289	2	April	20-39
74	6	Status_day_3	ICU	2	0.010481586402266289	2	April	20-39
74	6	Status_day_7	ICU	2	0.010481586402266289	2	April	20-39
74	6	exit.code.2	Discharged	2	0.010481586402266289	2	April	20-39
29	7	Status_day_0	ICU	2	0.004107648725212465	2	April	20-39
29	7	Status_day_3	ICU	2	0.004107648725212465	2	April	20-39
29	7	Status_day_7	ICU	2	0.004107648725212465	2	April	20-39
29	7	exit.code.2	Unknown outcome	2	0.004107648725212465	2	April	20-39
5	8	Status_day_0	ICU	2	7.08215297450425e-4	2	April	20-39
5	8	Status_day_3	ICU	2	7.08215297450425e-4	2	April	20-39
5	8	Status_day_7	Unknown outcome	2	7.08215297450425e-4	2	April	20-39
5	8	exit.code.2	Unknown outcome	2	7.08215297450425e-4	2	April	20-39
11	9	Status_day_0	ICU	2	0.0015580736543909348	2	April	20-39
11	9	Status_day_3	ICU	2	0.0015580736543909348	2	April	20-39
11	9	Status_day_7	Ward	2	0.0015580736543909348	2	April	20-39
11	9	exit.code.2	Discharged	2	0.0015580736543909348	2	April	20-39
1	10	Status_day_0	ICU	2	1.4164305949008498e-4	2	April	20-39
1	10	Status_day_3	ICU	2	1.4164305949008498e-4	2	April	20-39
1	10	Status_day_7	Ward	2	1.4164305949008498e-4	2	April	20-39
1	10	exit.code.2	Unknown outcome	2	1.4164305949008498e-4	2	April	20-39
5	11	Status_day_0	ICU	2	7.08215297450425e-4	2	April	20-39
5	11	Status_day_3	Unknown outcome	2	7.08215297450425e-4	2	April	20-39
5	11	Status_day_7	Unknown outcome	2	7.08215297450425e-4	2	April	20-39
5	11	exit.code.2	Unknown outcome	2	7.08215297450425e-4	2	April	20-39
6	12	Status_day_0	ICU	2	8.498583569405099e-4	2	April	20-39
6	12	Status_day_3	Ward	2	8.498583569405099e-4	2	April	20-39
6	12	Status_day_7	Discharged	2	8.498583569405099e-4	2	April	20-39
6	12	exit.code.2	Discharged	2	8.498583569405099e-4	2	April	20-39
1	13	Status_day_0	ICU	2	1.4164305949008498e-4	2	April	20-39
1	13	Status_day_3	Ward	2	1.4164305949008498e-4	2	April	20-39
1	13	Status_day_7	ICU	2	1.4164305949008498e-4	2	April	20-39
1	13	exit.code.2	Dead	2	1.4164305949008498e-4	2	April	20-39
1	14	Status_day_0	ICU	2	1.4164305949008498e-4	2	April	20-39
1	14	Status_day_3	Ward	2	1.4164305949008498e-4	2	April	20-39
1	14	Status_day_7	ICU	2	1.4164305949008498e-4	2	April	20-39
1	14	exit.code.2	Discharged	2	1.4164305949008498e-4	2	April	20-39
1	15	Status_day_0	ICU	2	1.4164305949008498e-4	2	April	20-39
1	15	Status_day_3	Ward	2	1.4164305949008498e-4	2	April	20-39
1	15	Status_day_7	Unknown outcome	2	1.4164305949008498e-4	2	April	20-39
1	15	exit.code.2	Unknown outcome	2	1.4164305949008498e-4	2	April	20-39
4	16	Status_day_0	ICU	2	5.665722379603399e-4	2	April	20-39
4	16	Status_day_3	Ward	2	5.665722379603399e-4	2	April	20-39
4	16	Status_day_7	Ward	2	5.665722379603399e-4	2	April	20-39
4	16	exit.code.2	Discharged	2	5.665722379603399e-4	2	April	20-39
3	17	Status_day_0	Ward	2	4.2492917847025496e-4	2	April	20-39
3	17	Status_day_3	Dead	2	4.2492917847025496e-4	2	April	20-39
3	17	Status_day_7	Dead	2	4.2492917847025496e-4	2	April	20-39
3	17	exit.code.2	Dead	2	4.2492917847025496e-4	2	April	20-39
519	18	Status_day_0	Ward	2	0.07351274787535411	2	April	20-39
519	18	Status_day_3	Discharged	2	0.07351274787535411	2	April	20-39
519	18	Status_day_7	Discharged	2	0.07351274787535411	2	April	20-39
519	18	exit.code.2	Discharged	2	0.07351274787535411	2	April	20-39
3	19	Status_day_0	Ward	2	4.2492917847025496e-4	2	April	20-39
3	19	Status_day_3	ICU	2	4.2492917847025496e-4	2	April	20-39
3	19	Status_day_7	Dead	2	4.2492917847025496e-4	2	April	20-39
3	19	exit.code.2	Dead	2	4.2492917847025496e-4	2	April	20-39
11	20	Status_day_0	Ward	2	0.0015580736543909348	2	April	20-39
11	20	Status_day_3	ICU	2	0.0015580736543909348	2	April	20-39
11	20	Status_day_7	Discharged	2	0.0015580736543909348	2	April	20-39
11	20	exit.code.2	Discharged	2	0.0015580736543909348	2	April	20-39
6	21	Status_day_0	Ward	2	8.498583569405099e-4	2	April	20-39
6	21	Status_day_3	ICU	2	8.498583569405099e-4	2	April	20-39
6	21	Status_day_7	ICU	2	8.498583569405099e-4	2	April	20-39
6	21	exit.code.2	Dead	2	8.498583569405099e-4	2	April	20-39
51	22	Status_day_0	Ward	2	0.0072237960339943345	2	April	20-39
51	22	Status_day_3	ICU	2	0.0072237960339943345	2	April	20-39
51	22	Status_day_7	ICU	2	0.0072237960339943345	2	April	20-39
51	22	exit.code.2	Discharged	2	0.0072237960339943345	2	April	20-39
11	23	Status_day_0	Ward	2	0.0015580736543909348	2	April	20-39
11	23	Status_day_3	ICU	2	0.0015580736543909348	2	April	20-39
11	23	Status_day_7	ICU	2	0.0015580736543909348	2	April	20-39
11	23	exit.code.2	Unknown outcome	2	0.0015580736543909348	2	April	20-39
4	24	Status_day_0	Ward	2	5.665722379603399e-4	2	April	20-39
4	24	Status_day_3	ICU	2	5.665722379603399e-4	2	April	20-39
4	24	Status_day_7	Unknown outcome	2	5.665722379603399e-4	2	April	20-39
4	24	exit.code.2	Unknown outcome	2	5.665722379603399e-4	2	April	20-39
1	25	Status_day_0	Ward	2	1.4164305949008498e-4	2	April	20-39
1	25	Status_day_3	ICU	2	1.4164305949008498e-4	2	April	20-39
1	25	Status_day_7	Ward	2	1.4164305949008498e-4	2	April	20-39
1	25	exit.code.2	Dead	2	1.4164305949008498e-4	2	April	20-39
15	26	Status_day_0	Ward	2	0.002124645892351275	2	April	20-39
15	26	Status_day_3	ICU	2	0.002124645892351275	2	April	20-39
15	26	Status_day_7	Ward	2	0.002124645892351275	2	April	20-39
15	26	exit.code.2	Discharged	2	0.002124645892351275	2	April	20-39
1	27	Status_day_0	Ward	2	1.4164305949008498e-4	2	April	20-39
1	27	Status_day_3	ICU	2	1.4164305949008498e-4	2	April	20-39
1	27	Status_day_7	Ward	2	1.4164305949008498e-4	2	April	20-39
1	27	exit.code.2	Unknown outcome	2	1.4164305949008498e-4	2	April	20-39
14	28	Status_day_0	Ward	2	0.00198300283286119	2	April	20-39
14	28	Status_day_3	Unknown outcome	2	0.00198300283286119	2	April	20-39
14	28	Status_day_7	Unknown outcome	2	0.00198300283286119	2	April	20-39
14	28	exit.code.2	Unknown outcome	2	0.00198300283286119	2	April	20-39
12	29	Status_day_0	Ward	2	0.0016997167138810198	2	April	20-39
12	29	Status_day_3	Ward	2	0.0016997167138810198	2	April	20-39
12	29	Status_day_7	Dead	2	0.0016997167138810198	2	April	20-39
12	29	exit.code.2	Dead	2	0.0016997167138810198	2	April	20-39
490	30	Status_day_0	Ward	2	0.06940509915014165	2	April	20-39
490	30	Status_day_3	Ward	2	0.06940509915014165	2	April	20-39
490	30	Status_day_7	Discharged	2	0.06940509915014165	2	April	20-39
490	30	exit.code.2	Discharged	2	0.06940509915014165	2	April	20-39
4	31	Status_day_0	Ward	2	5.665722379603399e-4	2	April	20-39
4	31	Status_day_3	Ward	2	5.665722379603399e-4	2	April	20-39
4	31	Status_day_7	ICU	2	5.665722379603399e-4	2	April	20-39
4	31	exit.code.2	Dead	2	5.665722379603399e-4	2	April	20-39
21	32	Status_day_0	Ward	2	0.002974504249291785	2	April	20-39
21	32	Status_day_3	Ward	2	0.002974504249291785	2	April	20-39
21	32	Status_day_7	ICU	2	0.002974504249291785	2	April	20-39
21	32	exit.code.2	Discharged	2	0.002974504249291785	2	April	20-39
3	33	Status_day_0	Ward	2	4.2492917847025496e-4	2	April	20-39
3	33	Status_day_3	Ward	2	4.2492917847025496e-4	2	April	20-39
3	33	Status_day_7	ICU	2	4.2492917847025496e-4	2	April	20-39
3	33	exit.code.2	Unknown outcome	2	4.2492917847025496e-4	2	April	20-39
15	34	Status_day_0	Ward	2	0.002124645892351275	2	April	20-39
15	34	Status_day_3	Ward	2	0.002124645892351275	2	April	20-39
15	34	Status_day_7	Unknown outcome	2	0.002124645892351275	2	April	20-39
15	34	exit.code.2	Unknown outcome	2	0.002124645892351275	2	April	20-39
6	35	Status_day_0	Ward	2	8.498583569405099e-4	2	April	20-39
6	35	Status_day_3	Ward	2	8.498583569405099e-4	2	April	20-39
6	35	Status_day_7	Ward	2	8.498583569405099e-4	2	April	20-39
6	35	exit.code.2	Dead	2	8.498583569405099e-4	2	April	20-39
315	36	Status_day_0	Ward	2	0.04461756373937677	2	April	20-39
315	36	Status_day_3	Ward	2	0.04461756373937677	2	April	20-39
315	36	Status_day_7	Ward	2	0.04461756373937677	2	April	20-39
315	36	exit.code.2	Discharged	2	0.04461756373937677	2	April	20-39
53	37	Status_day_0	Ward	2	0.007507082152974505	2	April	20-39
53	37	Status_day_3	Ward	2	0.007507082152974505	2	April	20-39
53	37	Status_day_7	Ward	2	0.007507082152974505	2	April	20-39
53	37	exit.code.2	Unknown outcome	2	0.007507082152974505	2	April	20-39
34	1	Status_day_0	ICU	3	0.0012428717648779062	2	April	40-59
34	1	Status_day_3	Dead	3	0.0012428717648779062	2	April	40-59
34	1	Status_day_7	Dead	3	0.0012428717648779062	2	April	40-59
34	1	exit.code.2	Dead	3	0.0012428717648779062	2	April	40-59
10	2	Status_day_0	ICU	3	3.655505190817371e-4	2	April	40-59
10	2	Status_day_3	Discharged	3	3.655505190817371e-4	2	April	40-59
10	2	Status_day_7	Discharged	3	3.655505190817371e-4	2	April	40-59
10	2	exit.code.2	Discharged	3	3.655505190817371e-4	2	April	40-59
63	3	Status_day_0	ICU	3	0.0023029682702149436	2	April	40-59
63	3	Status_day_3	ICU	3	0.0023029682702149436	2	April	40-59
63	3	Status_day_7	Dead	3	0.0023029682702149436	2	April	40-59
63	3	exit.code.2	Dead	3	0.0023029682702149436	2	April	40-59
29	4	Status_day_0	ICU	3	0.0010600965053370376	2	April	40-59
29	4	Status_day_3	ICU	3	0.0010600965053370376	2	April	40-59
29	4	Status_day_7	Discharged	3	0.0010600965053370376	2	April	40-59
29	4	exit.code.2	Discharged	3	0.0010600965053370376	2	April	40-59
187	5	Status_day_0	ICU	3	0.006835794706828484	2	April	40-59
187	5	Status_day_3	ICU	3	0.006835794706828484	2	April	40-59
187	5	Status_day_7	ICU	3	0.006835794706828484	2	April	40-59
187	5	exit.code.2	Dead	3	0.006835794706828484	2	April	40-59
345	6	Status_day_0	ICU	3	0.01261149290831993	2	April	40-59
345	6	Status_day_3	ICU	3	0.01261149290831993	2	April	40-59
345	6	Status_day_7	ICU	3	0.01261149290831993	2	April	40-59
345	6	exit.code.2	Discharged	3	0.01261149290831993	2	April	40-59
137	7	Status_day_0	ICU	3	0.005008042111419799	2	April	40-59
137	7	Status_day_3	ICU	3	0.005008042111419799	2	April	40-59
137	7	Status_day_7	ICU	3	0.005008042111419799	2	April	40-59
137	7	exit.code.2	Unknown outcome	3	0.005008042111419799	2	April	40-59
35	8	Status_day_0	ICU	3	0.00127942681678608	2	April	40-59
35	8	Status_day_3	ICU	3	0.00127942681678608	2	April	40-59
35	8	Status_day_7	Unknown outcome	3	0.00127942681678608	2	April	40-59
35	8	exit.code.2	Unknown outcome	3	0.00127942681678608	2	April	40-59
1	9	Status_day_0	ICU	3	3.655505190817371e-5	2	April	40-59
1	9	Status_day_3	ICU	3	3.655505190817371e-5	2	April	40-59
1	9	Status_day_7	Ward	3	3.655505190817371e-5	2	April	40-59
1	9	exit.code.2	Dead	3	3.655505190817371e-5	2	April	40-59
56	10	Status_day_0	ICU	3	0.0020470829068577278	2	April	40-59
56	10	Status_day_3	ICU	3	0.0020470829068577278	2	April	40-59
56	10	Status_day_7	Ward	3	0.0020470829068577278	2	April	40-59
56	10	exit.code.2	Discharged	3	0.0020470829068577278	2	April	40-59
1	11	Status_day_0	ICU	3	3.655505190817371e-5	2	April	40-59
1	11	Status_day_3	ICU	3	3.655505190817371e-5	2	April	40-59
1	11	Status_day_7	Ward	3	3.655505190817371e-5	2	April	40-59
1	11	exit.code.2	Unknown outcome	3	3.655505190817371e-5	2	April	40-59
18	12	Status_day_0	ICU	3	6.579909343471268e-4	2	April	40-59
18	12	Status_day_3	Unknown outcome	3	6.579909343471268e-4	2	April	40-59
18	12	Status_day_7	Unknown outcome	3	6.579909343471268e-4	2	April	40-59
18	12	exit.code.2	Unknown outcome	3	6.579909343471268e-4	2	April	40-59
1	13	Status_day_0	ICU	3	3.655505190817371e-5	2	April	40-59
1	13	Status_day_3	Ward	3	3.655505190817371e-5	2	April	40-59
1	13	Status_day_7	Dead	3	3.655505190817371e-5	2	April	40-59
1	13	exit.code.2	Dead	3	3.655505190817371e-5	2	April	40-59
17	14	Status_day_0	ICU	3	6.214358824389531e-4	2	April	40-59
17	14	Status_day_3	Ward	3	6.214358824389531e-4	2	April	40-59
17	14	Status_day_7	Discharged	3	6.214358824389531e-4	2	April	40-59
17	14	exit.code.2	Discharged	3	6.214358824389531e-4	2	April	40-59
3	15	Status_day_0	ICU	3	1.0966515572452113e-4	2	April	40-59
3	15	Status_day_3	Ward	3	1.0966515572452113e-4	2	April	40-59
3	15	Status_day_7	ICU	3	1.0966515572452113e-4	2	April	40-59
3	15	exit.code.2	Dead	3	1.0966515572452113e-4	2	April	40-59
6	16	Status_day_0	ICU	3	2.1933031144904226e-4	2	April	40-59
6	16	Status_day_3	Ward	3	2.1933031144904226e-4	2	April	40-59
6	16	Status_day_7	ICU	3	2.1933031144904226e-4	2	April	40-59
6	16	exit.code.2	Discharged	3	2.1933031144904226e-4	2	April	40-59
2	17	Status_day_0	ICU	3	7.311010381634741e-5	2	April	40-59
2	17	Status_day_3	Ward	3	7.311010381634741e-5	2	April	40-59
2	17	Status_day_7	ICU	3	7.311010381634741e-5	2	April	40-59
2	17	exit.code.2	Unknown outcome	3	7.311010381634741e-5	2	April	40-59
3	18	Status_day_0	ICU	3	1.0966515572452113e-4	2	April	40-59
3	18	Status_day_3	Ward	3	1.0966515572452113e-4	2	April	40-59
3	18	Status_day_7	Unknown outcome	3	1.0966515572452113e-4	2	April	40-59
3	18	exit.code.2	Unknown outcome	3	1.0966515572452113e-4	2	April	40-59
2	19	Status_day_0	ICU	3	7.311010381634741e-5	2	April	40-59
2	19	Status_day_3	Ward	3	7.311010381634741e-5	2	April	40-59
2	19	Status_day_7	Ward	3	7.311010381634741e-5	2	April	40-59
2	19	exit.code.2	Dead	3	7.311010381634741e-5	2	April	40-59
30	20	Status_day_0	ICU	3	0.0010966515572452113	2	April	40-59
30	20	Status_day_3	Ward	3	0.0010966515572452113	2	April	40-59
30	20	Status_day_7	Ward	3	0.0010966515572452113	2	April	40-59
30	20	exit.code.2	Discharged	3	0.0010966515572452113	2	April	40-59
1	21	Status_day_0	ICU	3	3.655505190817371e-5	2	April	40-59
1	21	Status_day_3	Ward	3	3.655505190817371e-5	2	April	40-59
1	21	Status_day_7	Ward	3	3.655505190817371e-5	2	April	40-59
1	21	exit.code.2	Unknown outcome	3	3.655505190817371e-5	2	April	40-59
81	22	Status_day_0	Ward	3	0.0029609592045620704	2	April	40-59
81	22	Status_day_3	Dead	3	0.0029609592045620704	2	April	40-59
81	22	Status_day_7	Dead	3	0.0029609592045620704	2	April	40-59
81	22	exit.code.2	Dead	3	0.0029609592045620704	2	April	40-59
1130	23	Status_day_0	Ward	3	0.04130720865623629	2	April	40-59
1130	23	Status_day_3	Discharged	3	0.04130720865623629	2	April	40-59
1130	23	Status_day_7	Discharged	3	0.04130720865623629	2	April	40-59
1130	23	exit.code.2	Discharged	3	0.04130720865623629	2	April	40-59
27	24	Status_day_0	Ward	3	9.869864015206902e-4	2	April	40-59
27	24	Status_day_3	ICU	3	9.869864015206902e-4	2	April	40-59
27	24	Status_day_7	Dead	3	9.869864015206902e-4	2	April	40-59
27	24	exit.code.2	Dead	3	9.869864015206902e-4	2	April	40-59
27	25	Status_day_0	Ward	3	9.869864015206902e-4	2	April	40-59
27	25	Status_day_3	ICU	3	9.869864015206902e-4	2	April	40-59
27	25	Status_day_7	Discharged	3	9.869864015206902e-4	2	April	40-59
27	25	exit.code.2	Discharged	3	9.869864015206902e-4	2	April	40-59
88	26	Status_day_0	Ward	3	0.0032168445679192866	2	April	40-59
88	26	Status_day_3	ICU	3	0.0032168445679192866	2	April	40-59
88	26	Status_day_7	ICU	3	0.0032168445679192866	2	April	40-59
88	26	exit.code.2	Dead	3	0.0032168445679192866	2	April	40-59
269	27	Status_day_0	Ward	3	0.009833308963298728	2	April	40-59
269	27	Status_day_3	ICU	3	0.009833308963298728	2	April	40-59
269	27	Status_day_7	ICU	3	0.009833308963298728	2	April	40-59
269	27	exit.code.2	Discharged	3	0.009833308963298728	2	April	40-59
57	28	Status_day_0	Ward	3	0.0020836379587659015	2	April	40-59
57	28	Status_day_3	ICU	3	0.0020836379587659015	2	April	40-59
57	28	Status_day_7	ICU	3	0.0020836379587659015	2	April	40-59
57	28	exit.code.2	Unknown outcome	3	0.0020836379587659015	2	April	40-59
20	29	Status_day_0	Ward	3	7.311010381634742e-4	2	April	40-59
20	29	Status_day_3	ICU	3	7.311010381634742e-4	2	April	40-59
20	29	Status_day_7	Unknown outcome	3	7.311010381634742e-4	2	April	40-59
20	29	exit.code.2	Unknown outcome	3	7.311010381634742e-4	2	April	40-59
4	30	Status_day_0	Ward	3	1.4622020763269483e-4	2	April	40-59
4	30	Status_day_3	ICU	3	1.4622020763269483e-4	2	April	40-59
4	30	Status_day_7	Ward	3	1.4622020763269483e-4	2	April	40-59
4	30	exit.code.2	Dead	3	1.4622020763269483e-4	2	April	40-59
46	31	Status_day_0	Ward	3	0.0016815323877759907	2	April	40-59
46	31	Status_day_3	ICU	3	0.0016815323877759907	2	April	40-59
46	31	Status_day_7	Ward	3	0.0016815323877759907	2	April	40-59
46	31	exit.code.2	Discharged	3	0.0016815323877759907	2	April	40-59
3	32	Status_day_0	Ward	3	1.0966515572452113e-4	2	April	40-59
3	32	Status_day_3	ICU	3	1.0966515572452113e-4	2	April	40-59
3	32	Status_day_7	Ward	3	1.0966515572452113e-4	2	April	40-59
3	32	exit.code.2	Unknown outcome	3	1.0966515572452113e-4	2	April	40-59
41	33	Status_day_0	Ward	3	0.001498757128235122	2	April	40-59
41	33	Status_day_3	Unknown outcome	3	0.001498757128235122	2	April	40-59
41	33	Status_day_7	Unknown outcome	3	0.001498757128235122	2	April	40-59
41	33	exit.code.2	Unknown outcome	3	0.001498757128235122	2	April	40-59
115	34	Status_day_0	Ward	3	0.004203830969439977	2	April	40-59
115	34	Status_day_3	Ward	3	0.004203830969439977	2	April	40-59
115	34	Status_day_7	Dead	3	0.004203830969439977	2	April	40-59
115	34	exit.code.2	Dead	3	0.004203830969439977	2	April	40-59
1741	35	Status_day_0	Ward	3	0.06364234537213043	2	April	40-59
1741	35	Status_day_3	Ward	3	0.06364234537213043	2	April	40-59
1741	35	Status_day_7	Discharged	3	0.06364234537213043	2	April	40-59
1741	35	exit.code.2	Discharged	3	0.06364234537213043	2	April	40-59
50	36	Status_day_0	Ward	3	0.0018277525954086854	2	April	40-59
50	36	Status_day_3	Ward	3	0.0018277525954086854	2	April	40-59
50	36	Status_day_7	ICU	3	0.0018277525954086854	2	April	40-59
50	36	exit.code.2	Dead	3	0.0018277525954086854	2	April	40-59
99	37	Status_day_0	Ward	3	0.003618950138909197	2	April	40-59
99	37	Status_day_3	Ward	3	0.003618950138909197	2	April	40-59
99	37	Status_day_7	ICU	3	0.003618950138909197	2	April	40-59
99	37	exit.code.2	Discharged	3	0.003618950138909197	2	April	40-59
30	38	Status_day_0	Ward	3	0.0010966515572452113	2	April	40-59
30	38	Status_day_3	Ward	3	0.0010966515572452113	2	April	40-59
30	38	Status_day_7	ICU	3	0.0010966515572452113	2	April	40-59
30	38	exit.code.2	Unknown outcome	3	0.0010966515572452113	2	April	40-59
43	39	Status_day_0	Ward	3	0.0015718672320514694	2	April	40-59
43	39	Status_day_3	Ward	3	0.0015718672320514694	2	April	40-59
43	39	Status_day_7	Unknown outcome	3	0.0015718672320514694	2	April	40-59
43	39	exit.code.2	Unknown outcome	3	0.0015718672320514694	2	April	40-59
167	40	Status_day_0	Ward	3	0.006104693668665009	2	April	40-59
167	40	Status_day_3	Ward	3	0.006104693668665009	2	April	40-59
167	40	Status_day_7	Ward	3	0.006104693668665009	2	April	40-59
167	40	exit.code.2	Dead	3	0.006104693668665009	2	April	40-59
1664	41	Status_day_0	Ward	3	0.06082760637520105	2	April	40-59
1664	41	Status_day_3	Ward	3	0.06082760637520105	2	April	40-59
1664	41	Status_day_7	Ward	3	0.06082760637520105	2	April	40-59
1664	41	exit.code.2	Discharged	3	0.06082760637520105	2	April	40-59
156	42	Status_day_0	Ward	3	0.005702588097675099	2	April	40-59
156	42	Status_day_3	Ward	3	0.005702588097675099	2	April	40-59
156	42	Status_day_7	Ward	3	0.005702588097675099	2	April	40-59
156	42	exit.code.2	Unknown outcome	3	0.005702588097675099	2	April	40-59
34	1	Status_day_0	ICU	4	0.0016855046599246481	2	April	60-69
34	1	Status_day_3	Dead	4	0.0016855046599246481	2	April	60-69
34	1	Status_day_7	Dead	4	0.0016855046599246481	2	April	60-69
34	1	exit.code.2	Dead	4	0.0016855046599246481	2	April	60-69
3	2	Status_day_0	ICU	4	1.48720999405116e-4	2	April	60-69
3	2	Status_day_3	Discharged	4	1.48720999405116e-4	2	April	60-69
3	2	Status_day_7	Discharged	4	1.48720999405116e-4	2	April	60-69
3	2	exit.code.2	Discharged	4	1.48720999405116e-4	2	April	60-69
73	3	Status_day_0	ICU	4	0.003618877652191156	2	April	60-69
73	3	Status_day_3	ICU	4	0.003618877652191156	2	April	60-69
73	3	Status_day_7	Dead	4	0.003618877652191156	2	April	60-69
73	3	exit.code.2	Dead	4	0.003618877652191156	2	April	60-69
17	4	Status_day_0	ICU	4	8.427523299623241e-4	2	April	60-69
17	4	Status_day_3	ICU	4	8.427523299623241e-4	2	April	60-69
17	4	Status_day_7	Discharged	4	8.427523299623241e-4	2	April	60-69
17	4	exit.code.2	Discharged	4	8.427523299623241e-4	2	April	60-69
216	5	Status_day_0	ICU	4	0.010707911957168352	2	April	60-69
216	5	Status_day_3	ICU	4	0.010707911957168352	2	April	60-69
216	5	Status_day_7	ICU	4	0.010707911957168352	2	April	60-69
216	5	exit.code.2	Dead	4	0.010707911957168352	2	April	60-69
199	6	Status_day_0	ICU	4	0.009865159627206029	2	April	60-69
199	6	Status_day_3	ICU	4	0.009865159627206029	2	April	60-69
199	6	Status_day_7	ICU	4	0.009865159627206029	2	April	60-69
199	6	exit.code.2	Discharged	4	0.009865159627206029	2	April	60-69
60	7	Status_day_0	ICU	4	0.00297441998810232	2	April	60-69
60	7	Status_day_3	ICU	4	0.00297441998810232	2	April	60-69
60	7	Status_day_7	ICU	4	0.00297441998810232	2	April	60-69
60	7	exit.code.2	Unknown outcome	4	0.00297441998810232	2	April	60-69
12	8	Status_day_0	ICU	4	5.94883997620464e-4	2	April	60-69
12	8	Status_day_3	ICU	4	5.94883997620464e-4	2	April	60-69
12	8	Status_day_7	Unknown outcome	4	5.94883997620464e-4	2	April	60-69
12	8	exit.code.2	Unknown outcome	4	5.94883997620464e-4	2	April	60-69
4	9	Status_day_0	ICU	4	1.98294665873488e-4	2	April	60-69
4	9	Status_day_3	ICU	4	1.98294665873488e-4	2	April	60-69
4	9	Status_day_7	Ward	4	1.98294665873488e-4	2	April	60-69
4	9	exit.code.2	Dead	4	1.98294665873488e-4	2	April	60-69
35	10	Status_day_0	ICU	4	0.00173507832639302	2	April	60-69
35	10	Status_day_3	ICU	4	0.00173507832639302	2	April	60-69
35	10	Status_day_7	Ward	4	0.00173507832639302	2	April	60-69
35	10	exit.code.2	Discharged	4	0.00173507832639302	2	April	60-69
2	11	Status_day_0	ICU	4	9.9147332936744e-5	2	April	60-69
2	11	Status_day_3	ICU	4	9.9147332936744e-5	2	April	60-69
2	11	Status_day_7	Ward	4	9.9147332936744e-5	2	April	60-69
2	11	exit.code.2	Unknown outcome	4	9.9147332936744e-5	2	April	60-69
15	12	Status_day_0	ICU	4	7.4360499702558e-4	2	April	60-69
15	12	Status_day_3	Unknown outcome	4	7.4360499702558e-4	2	April	60-69
15	12	Status_day_7	Unknown outcome	4	7.4360499702558e-4	2	April	60-69
15	12	exit.code.2	Unknown outcome	4	7.4360499702558e-4	2	April	60-69
2	13	Status_day_0	ICU	4	9.9147332936744e-5	2	April	60-69
2	13	Status_day_3	Ward	4	9.9147332936744e-5	2	April	60-69
2	13	Status_day_7	Dead	4	9.9147332936744e-5	2	April	60-69
2	13	exit.code.2	Dead	4	9.9147332936744e-5	2	April	60-69
11	14	Status_day_0	ICU	4	5.45310331152092e-4	2	April	60-69
11	14	Status_day_3	Ward	4	5.45310331152092e-4	2	April	60-69
11	14	Status_day_7	Discharged	4	5.45310331152092e-4	2	April	60-69
11	14	exit.code.2	Discharged	4	5.45310331152092e-4	2	April	60-69
1	15	Status_day_0	ICU	4	4.9573666468372e-5	2	April	60-69
1	15	Status_day_3	Ward	4	4.9573666468372e-5	2	April	60-69
1	15	Status_day_7	ICU	4	4.9573666468372e-5	2	April	60-69
1	15	exit.code.2	Discharged	4	4.9573666468372e-5	2	April	60-69
1	16	Status_day_0	ICU	4	4.9573666468372e-5	2	April	60-69
1	16	Status_day_3	Ward	4	4.9573666468372e-5	2	April	60-69
1	16	Status_day_7	ICU	4	4.9573666468372e-5	2	April	60-69
1	16	exit.code.2	Unknown outcome	4	4.9573666468372e-5	2	April	60-69
2	17	Status_day_0	ICU	4	9.9147332936744e-5	2	April	60-69
2	17	Status_day_3	Ward	4	9.9147332936744e-5	2	April	60-69
2	17	Status_day_7	Unknown outcome	4	9.9147332936744e-5	2	April	60-69
2	17	exit.code.2	Unknown outcome	4	9.9147332936744e-5	2	April	60-69
4	18	Status_day_0	ICU	4	1.98294665873488e-4	2	April	60-69
4	18	Status_day_3	Ward	4	1.98294665873488e-4	2	April	60-69
4	18	Status_day_7	Ward	4	1.98294665873488e-4	2	April	60-69
4	18	exit.code.2	Dead	4	1.98294665873488e-4	2	April	60-69
12	19	Status_day_0	ICU	4	5.94883997620464e-4	2	April	60-69
12	19	Status_day_3	Ward	4	5.94883997620464e-4	2	April	60-69
12	19	Status_day_7	Ward	4	5.94883997620464e-4	2	April	60-69
12	19	exit.code.2	Discharged	4	5.94883997620464e-4	2	April	60-69
5	20	Status_day_0	ICU	4	2.4786833234186e-4	2	April	60-69
5	20	Status_day_3	Ward	4	2.4786833234186e-4	2	April	60-69
5	20	Status_day_7	Ward	4	2.4786833234186e-4	2	April	60-69
5	20	exit.code.2	Unknown outcome	4	2.4786833234186e-4	2	April	60-69
159	21	Status_day_0	Ward	4	0.007882212968471148	2	April	60-69
159	21	Status_day_3	Dead	4	0.007882212968471148	2	April	60-69
159	21	Status_day_7	Dead	4	0.007882212968471148	2	April	60-69
159	21	exit.code.2	Dead	4	0.007882212968471148	2	April	60-69
534	22	Status_day_0	Ward	4	0.02647233789411065	2	April	60-69
534	22	Status_day_3	Discharged	4	0.02647233789411065	2	April	60-69
534	22	Status_day_7	Discharged	4	0.02647233789411065	2	April	60-69
534	22	exit.code.2	Discharged	4	0.02647233789411065	2	April	60-69
28	23	Status_day_0	Ward	4	0.001388062661114416	2	April	60-69
28	23	Status_day_3	ICU	4	0.001388062661114416	2	April	60-69
28	23	Status_day_7	Dead	4	0.001388062661114416	2	April	60-69
28	23	exit.code.2	Dead	4	0.001388062661114416	2	April	60-69
8	24	Status_day_0	Ward	4	3.96589331746976e-4	2	April	60-69
8	24	Status_day_3	ICU	4	3.96589331746976e-4	2	April	60-69
8	24	Status_day_7	Discharged	4	3.96589331746976e-4	2	April	60-69
8	24	exit.code.2	Discharged	4	3.96589331746976e-4	2	April	60-69
95	25	Status_day_0	Ward	4	0.00470949831449534	2	April	60-69
95	25	Status_day_3	ICU	4	0.00470949831449534	2	April	60-69
95	25	Status_day_7	ICU	4	0.00470949831449534	2	April	60-69
95	25	exit.code.2	Dead	4	0.00470949831449534	2	April	60-69
90	26	Status_day_0	Ward	4	0.00446162998215348	2	April	60-69
90	26	Status_day_3	ICU	4	0.00446162998215348	2	April	60-69
90	26	Status_day_7	ICU	4	0.00446162998215348	2	April	60-69
90	26	exit.code.2	Discharged	4	0.00446162998215348	2	April	60-69
35	27	Status_day_0	Ward	4	0.00173507832639302	2	April	60-69
35	27	Status_day_3	ICU	4	0.00173507832639302	2	April	60-69
35	27	Status_day_7	ICU	4	0.00173507832639302	2	April	60-69
35	27	exit.code.2	Unknown outcome	4	0.00173507832639302	2	April	60-69
12	28	Status_day_0	Ward	4	5.94883997620464e-4	2	April	60-69
12	28	Status_day_3	ICU	4	5.94883997620464e-4	2	April	60-69
12	28	Status_day_7	Unknown outcome	4	5.94883997620464e-4	2	April	60-69
12	28	exit.code.2	Unknown outcome	4	5.94883997620464e-4	2	April	60-69
7	29	Status_day_0	Ward	4	3.47015665278604e-4	2	April	60-69
7	29	Status_day_3	ICU	4	3.47015665278604e-4	2	April	60-69
7	29	Status_day_7	Ward	4	3.47015665278604e-4	2	April	60-69
7	29	exit.code.2	Dead	4	3.47015665278604e-4	2	April	60-69
27	30	Status_day_0	Ward	4	0.001338488994646044	2	April	60-69
27	30	Status_day_3	ICU	4	0.001338488994646044	2	April	60-69
27	30	Status_day_7	Ward	4	0.001338488994646044	2	April	60-69
27	30	exit.code.2	Discharged	4	0.001338488994646044	2	April	60-69
3	31	Status_day_0	Ward	4	1.48720999405116e-4	2	April	60-69
3	31	Status_day_3	ICU	4	1.48720999405116e-4	2	April	60-69
3	31	Status_day_7	Ward	4	1.48720999405116e-4	2	April	60-69
3	31	exit.code.2	Unknown outcome	4	1.48720999405116e-4	2	April	60-69
34	32	Status_day_0	Ward	4	0.0016855046599246481	2	April	60-69
34	32	Status_day_3	Unknown outcome	4	0.0016855046599246481	2	April	60-69
34	32	Status_day_7	Unknown outcome	4	0.0016855046599246481	2	April	60-69
34	32	exit.code.2	Unknown outcome	4	0.0016855046599246481	2	April	60-69
254	33	Status_day_0	Ward	4	0.012591711282966489	2	April	60-69
254	33	Status_day_3	Ward	4	0.012591711282966489	2	April	60-69
254	33	Status_day_7	Dead	4	0.012591711282966489	2	April	60-69
254	33	exit.code.2	Dead	4	0.012591711282966489	2	April	60-69
945	34	Status_day_0	Ward	4	0.04684711481261154	2	April	60-69
945	34	Status_day_3	Ward	4	0.04684711481261154	2	April	60-69
945	34	Status_day_7	Discharged	4	0.04684711481261154	2	April	60-69
945	34	exit.code.2	Discharged	4	0.04684711481261154	2	April	60-69
56	35	Status_day_0	Ward	4	0.002776125322228832	2	April	60-69
56	35	Status_day_3	Ward	4	0.002776125322228832	2	April	60-69
56	35	Status_day_7	ICU	4	0.002776125322228832	2	April	60-69
56	35	exit.code.2	Dead	4	0.002776125322228832	2	April	60-69
56	36	Status_day_0	Ward	4	0.002776125322228832	2	April	60-69
56	36	Status_day_3	Ward	4	0.002776125322228832	2	April	60-69
56	36	Status_day_7	ICU	4	0.002776125322228832	2	April	60-69
56	36	exit.code.2	Discharged	4	0.002776125322228832	2	April	60-69
16	37	Status_day_0	Ward	4	7.93178663493952e-4	2	April	60-69
16	37	Status_day_3	Ward	4	7.93178663493952e-4	2	April	60-69
16	37	Status_day_7	ICU	4	7.93178663493952e-4	2	April	60-69
16	37	exit.code.2	Unknown outcome	4	7.93178663493952e-4	2	April	60-69
44	38	Status_day_0	Ward	4	0.002181241324608368	2	April	60-69
44	38	Status_day_3	Ward	4	0.002181241324608368	2	April	60-69
44	38	Status_day_7	Unknown outcome	4	0.002181241324608368	2	April	60-69
44	38	exit.code.2	Unknown outcome	4	0.002181241324608368	2	April	60-69
322	39	Status_day_0	Ward	4	0.015962720602815783	2	April	60-69
322	39	Status_day_3	Ward	4	0.015962720602815783	2	April	60-69
322	39	Status_day_7	Ward	4	0.015962720602815783	2	April	60-69
322	39	exit.code.2	Dead	4	0.015962720602815783	2	April	60-69
1397	40	Status_day_0	Ward	4	0.06925441205631569	2	April	60-69
1397	40	Status_day_3	Ward	4	0.06925441205631569	2	April	60-69
1397	40	Status_day_7	Ward	4	0.06925441205631569	2	April	60-69
1397	40	exit.code.2	Discharged	4	0.06925441205631569	2	April	60-69
213	41	Status_day_0	Ward	4	0.010559190957763236	2	April	60-69
213	41	Status_day_3	Ward	4	0.010559190957763236	2	April	60-69
213	41	Status_day_7	Ward	4	0.010559190957763236	2	April	60-69
213	41	exit.code.2	Unknown outcome	4	0.010559190957763236	2	April	60-69
35	1	Status_day_0	ICU	5	0.0013069454817027633	2	April	70-79
35	1	Status_day_3	Dead	5	0.0013069454817027633	2	April	70-79
35	1	Status_day_7	Dead	5	0.0013069454817027633	2	April	70-79
35	1	exit.code.2	Dead	5	0.0013069454817027633	2	April	70-79
2	2	Status_day_0	ICU	5	7.468259895444362e-5	2	April	70-79
2	2	Status_day_3	Discharged	5	7.468259895444362e-5	2	April	70-79
2	2	Status_day_7	Discharged	5	7.468259895444362e-5	2	April	70-79
2	2	exit.code.2	Discharged	5	7.468259895444362e-5	2	April	70-79
66	3	Status_day_0	ICU	5	0.002464525765496639	2	April	70-79
66	3	Status_day_3	ICU	5	0.002464525765496639	2	April	70-79
66	3	Status_day_7	Dead	5	0.002464525765496639	2	April	70-79
66	3	exit.code.2	Dead	5	0.002464525765496639	2	April	70-79
7	4	Status_day_0	ICU	5	2.6138909634055267e-4	2	April	70-79
7	4	Status_day_3	ICU	5	2.6138909634055267e-4	2	April	70-79
7	4	Status_day_7	Discharged	5	2.6138909634055267e-4	2	April	70-79
7	4	exit.code.2	Discharged	5	2.6138909634055267e-4	2	April	70-79
150	5	Status_day_0	ICU	5	0.005601194921583271	2	April	70-79
150	5	Status_day_3	ICU	5	0.005601194921583271	2	April	70-79
150	5	Status_day_7	ICU	5	0.005601194921583271	2	April	70-79
150	5	exit.code.2	Dead	5	0.005601194921583271	2	April	70-79
92	6	Status_day_0	ICU	5	0.0034353995519044063	2	April	70-79
92	6	Status_day_3	ICU	5	0.0034353995519044063	2	April	70-79
92	6	Status_day_7	ICU	5	0.0034353995519044063	2	April	70-79
92	6	exit.code.2	Discharged	5	0.0034353995519044063	2	April	70-79
42	7	Status_day_0	ICU	5	0.001568334578043316	2	April	70-79
42	7	Status_day_3	ICU	5	0.001568334578043316	2	April	70-79
42	7	Status_day_7	ICU	5	0.001568334578043316	2	April	70-79
42	7	exit.code.2	Unknown outcome	5	0.001568334578043316	2	April	70-79
3	8	Status_day_0	ICU	5	1.1202389843166542e-4	2	April	70-79
3	8	Status_day_3	ICU	5	1.1202389843166542e-4	2	April	70-79
3	8	Status_day_7	Unknown outcome	5	1.1202389843166542e-4	2	April	70-79
3	8	exit.code.2	Unknown outcome	5	1.1202389843166542e-4	2	April	70-79
5	9	Status_day_0	ICU	5	1.8670649738610905e-4	2	April	70-79
5	9	Status_day_3	ICU	5	1.8670649738610905e-4	2	April	70-79
5	9	Status_day_7	Ward	5	1.8670649738610905e-4	2	April	70-79
5	9	exit.code.2	Dead	5	1.8670649738610905e-4	2	April	70-79
17	10	Status_day_0	ICU	5	6.348020911127707e-4	2	April	70-79
17	10	Status_day_3	ICU	5	6.348020911127707e-4	2	April	70-79
17	10	Status_day_7	Ward	5	6.348020911127707e-4	2	April	70-79
17	10	exit.code.2	Discharged	5	6.348020911127707e-4	2	April	70-79
2	11	Status_day_0	ICU	5	7.468259895444362e-5	2	April	70-79
2	11	Status_day_3	ICU	5	7.468259895444362e-5	2	April	70-79
2	11	Status_day_7	Ward	5	7.468259895444362e-5	2	April	70-79
2	11	exit.code.2	Unknown outcome	5	7.468259895444362e-5	2	April	70-79
4	12	Status_day_0	ICU	5	1.4936519790888724e-4	2	April	70-79
4	12	Status_day_3	Unknown outcome	5	1.4936519790888724e-4	2	April	70-79
4	12	Status_day_7	Unknown outcome	5	1.4936519790888724e-4	2	April	70-79
4	12	exit.code.2	Unknown outcome	5	1.4936519790888724e-4	2	April	70-79
6	13	Status_day_0	ICU	5	2.2404779686333083e-4	2	April	70-79
6	13	Status_day_3	Ward	5	2.2404779686333083e-4	2	April	70-79
6	13	Status_day_7	Dead	5	2.2404779686333083e-4	2	April	70-79
6	13	exit.code.2	Dead	5	2.2404779686333083e-4	2	April	70-79
11	14	Status_day_0	ICU	5	4.1075429424943985e-4	2	April	70-79
11	14	Status_day_3	Ward	5	4.1075429424943985e-4	2	April	70-79
11	14	Status_day_7	Discharged	5	4.1075429424943985e-4	2	April	70-79
11	14	exit.code.2	Discharged	5	4.1075429424943985e-4	2	April	70-79
1	15	Status_day_0	ICU	5	3.734129947722181e-5	2	April	70-79
1	15	Status_day_3	Ward	5	3.734129947722181e-5	2	April	70-79
1	15	Status_day_7	ICU	5	3.734129947722181e-5	2	April	70-79
1	15	exit.code.2	Discharged	5	3.734129947722181e-5	2	April	70-79
1	16	Status_day_0	ICU	5	3.734129947722181e-5	2	April	70-79
1	16	Status_day_3	Ward	5	3.734129947722181e-5	2	April	70-79
1	16	Status_day_7	Unknown outcome	5	3.734129947722181e-5	2	April	70-79
1	16	exit.code.2	Unknown outcome	5	3.734129947722181e-5	2	April	70-79
2	17	Status_day_0	ICU	5	7.468259895444362e-5	2	April	70-79
2	17	Status_day_3	Ward	5	7.468259895444362e-5	2	April	70-79
2	17	Status_day_7	Ward	5	7.468259895444362e-5	2	April	70-79
2	17	exit.code.2	Dead	5	7.468259895444362e-5	2	April	70-79
8	18	Status_day_0	ICU	5	2.987303958177745e-4	2	April	70-79
8	18	Status_day_3	Ward	5	2.987303958177745e-4	2	April	70-79
8	18	Status_day_7	Ward	5	2.987303958177745e-4	2	April	70-79
8	18	exit.code.2	Discharged	5	2.987303958177745e-4	2	April	70-79
3	19	Status_day_0	ICU	5	1.1202389843166542e-4	2	April	70-79
3	19	Status_day_3	Ward	5	1.1202389843166542e-4	2	April	70-79
3	19	Status_day_7	Ward	5	1.1202389843166542e-4	2	April	70-79
3	19	exit.code.2	Unknown outcome	5	1.1202389843166542e-4	2	April	70-79
332	20	Status_day_0	Ward	5	0.01239731142643764	2	April	70-79
332	20	Status_day_3	Dead	5	0.01239731142643764	2	April	70-79
332	20	Status_day_7	Dead	5	0.01239731142643764	2	April	70-79
332	20	exit.code.2	Dead	5	0.01239731142643764	2	April	70-79
404	21	Status_day_0	Ward	5	0.01508588498879761	2	April	70-79
404	21	Status_day_3	Discharged	5	0.01508588498879761	2	April	70-79
404	21	Status_day_7	Discharged	5	0.01508588498879761	2	April	70-79
404	21	exit.code.2	Discharged	5	0.01508588498879761	2	April	70-79
30	22	Status_day_0	Ward	5	0.0011202389843166542	2	April	70-79
30	22	Status_day_3	ICU	5	0.0011202389843166542	2	April	70-79
30	22	Status_day_7	Dead	5	0.0011202389843166542	2	April	70-79
30	22	exit.code.2	Dead	5	0.0011202389843166542	2	April	70-79
74	23	Status_day_0	Ward	5	0.0027632561613144136	2	April	70-79
74	23	Status_day_3	ICU	5	0.0027632561613144136	2	April	70-79
74	23	Status_day_7	ICU	5	0.0027632561613144136	2	April	70-79
74	23	exit.code.2	Dead	5	0.0027632561613144136	2	April	70-79
40	24	Status_day_0	Ward	5	0.0014936519790888724	2	April	70-79
40	24	Status_day_3	ICU	5	0.0014936519790888724	2	April	70-79
40	24	Status_day_7	ICU	5	0.0014936519790888724	2	April	70-79
40	24	exit.code.2	Discharged	5	0.0014936519790888724	2	April	70-79
14	25	Status_day_0	Ward	5	5.227781926811053e-4	2	April	70-79
14	25	Status_day_3	ICU	5	5.227781926811053e-4	2	April	70-79
14	25	Status_day_7	ICU	5	5.227781926811053e-4	2	April	70-79
14	25	exit.code.2	Unknown outcome	5	5.227781926811053e-4	2	April	70-79
7	26	Status_day_0	Ward	5	2.6138909634055267e-4	2	April	70-79
7	26	Status_day_3	ICU	5	2.6138909634055267e-4	2	April	70-79
7	26	Status_day_7	Unknown outcome	5	2.6138909634055267e-4	2	April	70-79
7	26	exit.code.2	Unknown outcome	5	2.6138909634055267e-4	2	April	70-79
6	27	Status_day_0	Ward	5	2.2404779686333083e-4	2	April	70-79
6	27	Status_day_3	ICU	5	2.2404779686333083e-4	2	April	70-79
6	27	Status_day_7	Ward	5	2.2404779686333083e-4	2	April	70-79
6	27	exit.code.2	Dead	5	2.2404779686333083e-4	2	April	70-79
16	28	Status_day_0	Ward	5	5.97460791635549e-4	2	April	70-79
16	28	Status_day_3	ICU	5	5.97460791635549e-4	2	April	70-79
16	28	Status_day_7	Ward	5	5.97460791635549e-4	2	April	70-79
16	28	exit.code.2	Discharged	5	5.97460791635549e-4	2	April	70-79
3	29	Status_day_0	Ward	5	1.1202389843166542e-4	2	April	70-79
3	29	Status_day_3	ICU	5	1.1202389843166542e-4	2	April	70-79
3	29	Status_day_7	Ward	5	1.1202389843166542e-4	2	April	70-79
3	29	exit.code.2	Unknown outcome	5	1.1202389843166542e-4	2	April	70-79
44	30	Status_day_0	Ward	5	0.0016430171769977594	2	April	70-79
44	30	Status_day_3	Unknown outcome	5	0.0016430171769977594	2	April	70-79
44	30	Status_day_7	Unknown outcome	5	0.0016430171769977594	2	April	70-79
44	30	exit.code.2	Unknown outcome	5	0.0016430171769977594	2	April	70-79
774	31	Status_day_0	Ward	5	0.02890216579536968	2	April	70-79
774	31	Status_day_3	Ward	5	0.02890216579536968	2	April	70-79
774	31	Status_day_7	Dead	5	0.02890216579536968	2	April	70-79
774	31	exit.code.2	Dead	5	0.02890216579536968	2	April	70-79
882	32	Status_day_0	Ward	5	0.03293502613890963	2	April	70-79
882	32	Status_day_3	Ward	5	0.03293502613890963	2	April	70-79
882	32	Status_day_7	Discharged	5	0.03293502613890963	2	April	70-79
882	32	exit.code.2	Discharged	5	0.03293502613890963	2	April	70-79
48	33	Status_day_0	Ward	5	0.0017923823749066467	2	April	70-79
48	33	Status_day_3	Ward	5	0.0017923823749066467	2	April	70-79
48	33	Status_day_7	ICU	5	0.0017923823749066467	2	April	70-79
48	33	exit.code.2	Dead	5	0.0017923823749066467	2	April	70-79
24	34	Status_day_0	Ward	5	8.961911874533233e-4	2	April	70-79
24	34	Status_day_3	Ward	5	8.961911874533233e-4	2	April	70-79
24	34	Status_day_7	ICU	5	8.961911874533233e-4	2	April	70-79
24	34	exit.code.2	Discharged	5	8.961911874533233e-4	2	April	70-79
6	35	Status_day_0	Ward	5	2.2404779686333083e-4	2	April	70-79
6	35	Status_day_3	Ward	5	2.2404779686333083e-4	2	April	70-79
6	35	Status_day_7	ICU	5	2.2404779686333083e-4	2	April	70-79
6	35	exit.code.2	Unknown outcome	5	2.2404779686333083e-4	2	April	70-79
108	36	Status_day_0	Ward	5	0.004032860343539955	2	April	70-79
108	36	Status_day_3	Ward	5	0.004032860343539955	2	April	70-79
108	36	Status_day_7	Unknown outcome	5	0.004032860343539955	2	April	70-79
108	36	exit.code.2	Unknown outcome	5	0.004032860343539955	2	April	70-79
882	37	Status_day_0	Ward	5	0.03293502613890963	2	April	70-79
882	37	Status_day_3	Ward	5	0.03293502613890963	2	April	70-79
882	37	Status_day_7	Ward	5	0.03293502613890963	2	April	70-79
882	37	exit.code.2	Dead	5	0.03293502613890963	2	April	70-79
2060	38	Status_day_0	Ward	5	0.07692307692307693	2	April	70-79
2060	38	Status_day_3	Ward	5	0.07692307692307693	2	April	70-79
2060	38	Status_day_7	Ward	5	0.07692307692307693	2	April	70-79
2060	38	exit.code.2	Discharged	5	0.07692307692307693	2	April	70-79
484	39	Status_day_0	Ward	5	0.018073188946975356	2	April	70-79
484	39	Status_day_3	Ward	5	0.018073188946975356	2	April	70-79
484	39	Status_day_7	Ward	5	0.018073188946975356	2	April	70-79
484	39	exit.code.2	Unknown outcome	5	0.018073188946975356	2	April	70-79
24	1	Status_day_0	ICU	6	5.61850360520648e-4	2	April	80+
24	1	Status_day_3	Dead	6	5.61850360520648e-4	2	April	80+
24	1	Status_day_7	Dead	6	5.61850360520648e-4	2	April	80+
24	1	exit.code.2	Dead	6	5.61850360520648e-4	2	April	80+
1	2	Status_day_0	ICU	6	2.3410431688360332e-5	2	April	80+
1	2	Status_day_3	Discharged	6	2.3410431688360332e-5	2	April	80+
1	2	Status_day_7	Discharged	6	2.3410431688360332e-5	2	April	80+
1	2	exit.code.2	Discharged	6	2.3410431688360332e-5	2	April	80+
24	3	Status_day_0	ICU	6	5.61850360520648e-4	2	April	80+
24	3	Status_day_3	ICU	6	5.61850360520648e-4	2	April	80+
24	3	Status_day_7	Dead	6	5.61850360520648e-4	2	April	80+
24	3	exit.code.2	Dead	6	5.61850360520648e-4	2	April	80+
4	4	Status_day_0	ICU	6	9.364172675344133e-5	2	April	80+
4	4	Status_day_3	ICU	6	9.364172675344133e-5	2	April	80+
4	4	Status_day_7	Discharged	6	9.364172675344133e-5	2	April	80+
4	4	exit.code.2	Discharged	6	9.364172675344133e-5	2	April	80+
32	5	Status_day_0	ICU	6	7.491338140275306e-4	2	April	80+
32	5	Status_day_3	ICU	6	7.491338140275306e-4	2	April	80+
32	5	Status_day_7	ICU	6	7.491338140275306e-4	2	April	80+
32	5	exit.code.2	Dead	6	7.491338140275306e-4	2	April	80+
18	6	Status_day_0	ICU	6	4.21387770390486e-4	2	April	80+
18	6	Status_day_3	ICU	6	4.21387770390486e-4	2	April	80+
18	6	Status_day_7	ICU	6	4.21387770390486e-4	2	April	80+
18	6	exit.code.2	Discharged	6	4.21387770390486e-4	2	April	80+
10	7	Status_day_0	ICU	6	2.3410431688360332e-4	2	April	80+
10	7	Status_day_3	ICU	6	2.3410431688360332e-4	2	April	80+
10	7	Status_day_7	ICU	6	2.3410431688360332e-4	2	April	80+
10	7	exit.code.2	Unknown outcome	6	2.3410431688360332e-4	2	April	80+
2	8	Status_day_0	ICU	6	4.6820863376720664e-5	2	April	80+
2	8	Status_day_3	ICU	6	4.6820863376720664e-5	2	April	80+
2	8	Status_day_7	Unknown outcome	6	4.6820863376720664e-5	2	April	80+
2	8	exit.code.2	Unknown outcome	6	4.6820863376720664e-5	2	April	80+
2	9	Status_day_0	ICU	6	4.6820863376720664e-5	2	April	80+
2	9	Status_day_3	ICU	6	4.6820863376720664e-5	2	April	80+
2	9	Status_day_7	Ward	6	4.6820863376720664e-5	2	April	80+
2	9	exit.code.2	Dead	6	4.6820863376720664e-5	2	April	80+
4	10	Status_day_0	ICU	6	9.364172675344133e-5	2	April	80+
4	10	Status_day_3	ICU	6	9.364172675344133e-5	2	April	80+
4	10	Status_day_7	Ward	6	9.364172675344133e-5	2	April	80+
4	10	exit.code.2	Discharged	6	9.364172675344133e-5	2	April	80+
4	11	Status_day_0	ICU	6	9.364172675344133e-5	2	April	80+
4	11	Status_day_3	Unknown outcome	6	9.364172675344133e-5	2	April	80+
4	11	Status_day_7	Unknown outcome	6	9.364172675344133e-5	2	April	80+
4	11	exit.code.2	Unknown outcome	6	9.364172675344133e-5	2	April	80+
5	12	Status_day_0	ICU	6	1.1705215844180166e-4	2	April	80+
5	12	Status_day_3	Ward	6	1.1705215844180166e-4	2	April	80+
5	12	Status_day_7	Dead	6	1.1705215844180166e-4	2	April	80+
5	12	exit.code.2	Dead	6	1.1705215844180166e-4	2	April	80+
8	13	Status_day_0	ICU	6	1.8728345350688266e-4	2	April	80+
8	13	Status_day_3	Ward	6	1.8728345350688266e-4	2	April	80+
8	13	Status_day_7	Discharged	6	1.8728345350688266e-4	2	April	80+
8	13	exit.code.2	Discharged	6	1.8728345350688266e-4	2	April	80+
1	14	Status_day_0	ICU	6	2.3410431688360332e-5	2	April	80+
1	14	Status_day_3	Ward	6	2.3410431688360332e-5	2	April	80+
1	14	Status_day_7	ICU	6	2.3410431688360332e-5	2	April	80+
1	14	exit.code.2	Dead	6	2.3410431688360332e-5	2	April	80+
2	15	Status_day_0	ICU	6	4.6820863376720664e-5	2	April	80+
2	15	Status_day_3	Ward	6	4.6820863376720664e-5	2	April	80+
2	15	Status_day_7	ICU	6	4.6820863376720664e-5	2	April	80+
2	15	exit.code.2	Discharged	6	4.6820863376720664e-5	2	April	80+
1	16	Status_day_0	ICU	6	2.3410431688360332e-5	2	April	80+
1	16	Status_day_3	Ward	6	2.3410431688360332e-5	2	April	80+
1	16	Status_day_7	Unknown outcome	6	2.3410431688360332e-5	2	April	80+
1	16	exit.code.2	Unknown outcome	6	2.3410431688360332e-5	2	April	80+
6	17	Status_day_0	ICU	6	1.40462590130162e-4	2	April	80+
6	17	Status_day_3	Ward	6	1.40462590130162e-4	2	April	80+
6	17	Status_day_7	Ward	6	1.40462590130162e-4	2	April	80+
6	17	exit.code.2	Dead	6	1.40462590130162e-4	2	April	80+
6	18	Status_day_0	ICU	6	1.40462590130162e-4	2	April	80+
6	18	Status_day_3	Ward	6	1.40462590130162e-4	2	April	80+
6	18	Status_day_7	Ward	6	1.40462590130162e-4	2	April	80+
6	18	exit.code.2	Discharged	6	1.40462590130162e-4	2	April	80+
4	19	Status_day_0	ICU	6	9.364172675344133e-5	2	April	80+
4	19	Status_day_3	Ward	6	9.364172675344133e-5	2	April	80+
4	19	Status_day_7	Ward	6	9.364172675344133e-5	2	April	80+
4	19	exit.code.2	Unknown outcome	6	9.364172675344133e-5	2	April	80+
904	20	Status_day_0	Ward	6	0.02116303024627774	2	April	80+
904	20	Status_day_3	Dead	6	0.02116303024627774	2	April	80+
904	20	Status_day_7	Dead	6	0.02116303024627774	2	April	80+
904	20	exit.code.2	Dead	6	0.02116303024627774	2	April	80+
452	21	Status_day_0	Ward	6	0.01058151512313887	2	April	80+
452	21	Status_day_3	Discharged	6	0.01058151512313887	2	April	80+
452	21	Status_day_7	Discharged	6	0.01058151512313887	2	April	80+
452	21	exit.code.2	Discharged	6	0.01058151512313887	2	April	80+
10	22	Status_day_0	Ward	6	2.3410431688360332e-4	2	April	80+
10	22	Status_day_3	ICU	6	2.3410431688360332e-4	2	April	80+
10	22	Status_day_7	Dead	6	2.3410431688360332e-4	2	April	80+
10	22	exit.code.2	Dead	6	2.3410431688360332e-4	2	April	80+
4	23	Status_day_0	Ward	6	9.364172675344133e-5	2	April	80+
4	23	Status_day_3	ICU	6	9.364172675344133e-5	2	April	80+
4	23	Status_day_7	Discharged	6	9.364172675344133e-5	2	April	80+
4	23	exit.code.2	Discharged	6	9.364172675344133e-5	2	April	80+
11	24	Status_day_0	Ward	6	2.5751474857196367e-4	2	April	80+
11	24	Status_day_3	ICU	6	2.5751474857196367e-4	2	April	80+
11	24	Status_day_7	ICU	6	2.5751474857196367e-4	2	April	80+
11	24	exit.code.2	Dead	6	2.5751474857196367e-4	2	April	80+
2	25	Status_day_0	Ward	6	4.6820863376720664e-5	2	April	80+
2	25	Status_day_3	ICU	6	4.6820863376720664e-5	2	April	80+
2	25	Status_day_7	ICU	6	4.6820863376720664e-5	2	April	80+
2	25	exit.code.2	Discharged	6	4.6820863376720664e-5	2	April	80+
1	26	Status_day_0	Ward	6	2.3410431688360332e-5	2	April	80+
1	26	Status_day_3	ICU	6	2.3410431688360332e-5	2	April	80+
1	26	Status_day_7	ICU	6	2.3410431688360332e-5	2	April	80+
1	26	exit.code.2	Unknown outcome	6	2.3410431688360332e-5	2	April	80+
4	27	Status_day_0	Ward	6	9.364172675344133e-5	2	April	80+
4	27	Status_day_3	ICU	6	9.364172675344133e-5	2	April	80+
4	27	Status_day_7	Ward	6	9.364172675344133e-5	2	April	80+
4	27	exit.code.2	Dead	6	9.364172675344133e-5	2	April	80+
6	28	Status_day_0	Ward	6	1.40462590130162e-4	2	April	80+
6	28	Status_day_3	ICU	6	1.40462590130162e-4	2	April	80+
6	28	Status_day_7	Ward	6	1.40462590130162e-4	2	April	80+
6	28	exit.code.2	Discharged	6	1.40462590130162e-4	2	April	80+
116	29	Status_day_0	Ward	6	0.0027156100758497985	2	April	80+
116	29	Status_day_3	Unknown outcome	6	0.0027156100758497985	2	April	80+
116	29	Status_day_7	Unknown outcome	6	0.0027156100758497985	2	April	80+
116	29	exit.code.2	Unknown outcome	6	0.0027156100758497985	2	April	80+
1693	30	Status_day_0	Ward	6	0.03963386084839404	2	April	80+
1693	30	Status_day_3	Ward	6	0.03963386084839404	2	April	80+
1693	30	Status_day_7	Dead	6	0.03963386084839404	2	April	80+
1693	30	exit.code.2	Dead	6	0.03963386084839404	2	April	80+
1009	31	Status_day_0	Ward	6	0.023621125573555578	2	April	80+
1009	31	Status_day_3	Ward	6	0.023621125573555578	2	April	80+
1009	31	Status_day_7	Discharged	6	0.023621125573555578	2	April	80+
1009	31	exit.code.2	Discharged	6	0.023621125573555578	2	April	80+
15	32	Status_day_0	Ward	6	3.51156475325405e-4	2	April	80+
15	32	Status_day_3	Ward	6	3.51156475325405e-4	2	April	80+
15	32	Status_day_7	ICU	6	3.51156475325405e-4	2	April	80+
15	32	exit.code.2	Dead	6	3.51156475325405e-4	2	April	80+
7	33	Status_day_0	Ward	6	1.6387302181852234e-4	2	April	80+
7	33	Status_day_3	Ward	6	1.6387302181852234e-4	2	April	80+
7	33	Status_day_7	ICU	6	1.6387302181852234e-4	2	April	80+
7	33	exit.code.2	Discharged	6	1.6387302181852234e-4	2	April	80+
3	34	Status_day_0	Ward	6	7.0231295065081e-5	2	April	80+
3	34	Status_day_3	Ward	6	7.0231295065081e-5	2	April	80+
3	34	Status_day_7	ICU	6	7.0231295065081e-5	2	April	80+
3	34	exit.code.2	Unknown outcome	6	7.0231295065081e-5	2	April	80+
236	35	Status_day_0	Ward	6	0.0055248618784530384	2	April	80+
236	35	Status_day_3	Ward	6	0.0055248618784530384	2	April	80+
236	35	Status_day_7	Unknown outcome	6	0.0055248618784530384	2	April	80+
236	35	exit.code.2	Unknown outcome	6	0.0055248618784530384	2	April	80+
2069	36	Status_day_0	Ward	6	0.04843618316321753	2	April	80+
2069	36	Status_day_3	Ward	6	0.04843618316321753	2	April	80+
2069	36	Status_day_7	Ward	6	0.04843618316321753	2	April	80+
2069	36	exit.code.2	Dead	6	0.04843618316321753	2	April	80+
3066	37	Status_day_0	Ward	6	0.07177638355651278	2	April	80+
3066	37	Status_day_3	Ward	6	0.07177638355651278	2	April	80+
3066	37	Status_day_7	Ward	6	0.07177638355651278	2	April	80+
3066	37	exit.code.2	Discharged	6	0.07177638355651278	2	April	80+
913	38	Status_day_0	Ward	6	0.021373724131472985	2	April	80+
913	38	Status_day_3	Ward	6	0.021373724131472985	2	April	80+
913	38	Status_day_7	Ward	6	0.021373724131472985	2	April	80+
913	38	exit.code.2	Unknown outcome	6	0.021373724131472985	2	April	80+
4	1	Status_day_0	ICU	1	0.0035335689045936395	3	May	0-19
4	1	Status_day_3	Dead	1	0.0035335689045936395	3	May	0-19
4	1	Status_day_7	Dead	1	0.0035335689045936395	3	May	0-19
4	1	exit.code.2	Dead	1	0.0035335689045936395	3	May	0-19
4	2	Status_day_0	ICU	1	0.0035335689045936395	3	May	0-19
4	2	Status_day_3	Discharged	1	0.0035335689045936395	3	May	0-19
4	2	Status_day_7	Discharged	1	0.0035335689045936395	3	May	0-19
4	2	exit.code.2	Discharged	1	0.0035335689045936395	3	May	0-19
2	3	Status_day_0	ICU	1	0.0017667844522968198	3	May	0-19
2	3	Status_day_3	ICU	1	0.0017667844522968198	3	May	0-19
2	3	Status_day_7	Dead	1	0.0017667844522968198	3	May	0-19
2	3	exit.code.2	Dead	1	0.0017667844522968198	3	May	0-19
2	4	Status_day_0	ICU	1	0.0017667844522968198	3	May	0-19
2	4	Status_day_3	ICU	1	0.0017667844522968198	3	May	0-19
2	4	Status_day_7	Discharged	1	0.0017667844522968198	3	May	0-19
2	4	exit.code.2	Discharged	1	0.0017667844522968198	3	May	0-19
1	5	Status_day_0	ICU	1	8.833922261484099e-4	3	May	0-19
1	5	Status_day_3	ICU	1	8.833922261484099e-4	3	May	0-19
1	5	Status_day_7	ICU	1	8.833922261484099e-4	3	May	0-19
1	5	exit.code.2	Dead	1	8.833922261484099e-4	3	May	0-19
7	6	Status_day_0	ICU	1	0.006183745583038869	3	May	0-19
7	6	Status_day_3	ICU	1	0.006183745583038869	3	May	0-19
7	6	Status_day_7	ICU	1	0.006183745583038869	3	May	0-19
7	6	exit.code.2	Discharged	1	0.006183745583038869	3	May	0-19
3	7	Status_day_0	ICU	1	0.00265017667844523	3	May	0-19
3	7	Status_day_3	ICU	1	0.00265017667844523	3	May	0-19
3	7	Status_day_7	Unknown outcome	1	0.00265017667844523	3	May	0-19
3	7	exit.code.2	Unknown outcome	1	0.00265017667844523	3	May	0-19
15	8	Status_day_0	ICU	1	0.013250883392226149	3	May	0-19
15	8	Status_day_3	ICU	1	0.013250883392226149	3	May	0-19
15	8	Status_day_7	Ward	1	0.013250883392226149	3	May	0-19
15	8	exit.code.2	Discharged	1	0.013250883392226149	3	May	0-19
1	9	Status_day_0	ICU	1	8.833922261484099e-4	3	May	0-19
1	9	Status_day_3	ICU	1	8.833922261484099e-4	3	May	0-19
1	9	Status_day_7	Ward	1	8.833922261484099e-4	3	May	0-19
1	9	exit.code.2	Unknown outcome	1	8.833922261484099e-4	3	May	0-19
4	10	Status_day_0	ICU	1	0.0035335689045936395	3	May	0-19
4	10	Status_day_3	Unknown outcome	1	0.0035335689045936395	3	May	0-19
4	10	Status_day_7	Unknown outcome	1	0.0035335689045936395	3	May	0-19
4	10	exit.code.2	Unknown outcome	1	0.0035335689045936395	3	May	0-19
7	11	Status_day_0	ICU	1	0.006183745583038869	3	May	0-19
7	11	Status_day_3	Ward	1	0.006183745583038869	3	May	0-19
7	11	Status_day_7	Discharged	1	0.006183745583038869	3	May	0-19
7	11	exit.code.2	Discharged	1	0.006183745583038869	3	May	0-19
6	12	Status_day_0	ICU	1	0.00530035335689046	3	May	0-19
6	12	Status_day_3	Ward	1	0.00530035335689046	3	May	0-19
6	12	Status_day_7	Ward	1	0.00530035335689046	3	May	0-19
6	12	exit.code.2	Discharged	1	0.00530035335689046	3	May	0-19
1	13	Status_day_0	Ward	1	8.833922261484099e-4	3	May	0-19
1	13	Status_day_3	Dead	1	8.833922261484099e-4	3	May	0-19
1	13	Status_day_7	Dead	1	8.833922261484099e-4	3	May	0-19
1	13	exit.code.2	Dead	1	8.833922261484099e-4	3	May	0-19
84	14	Status_day_0	Ward	1	0.07420494699646643	3	May	0-19
84	14	Status_day_3	Discharged	1	0.07420494699646643	3	May	0-19
84	14	Status_day_7	Discharged	1	0.07420494699646643	3	May	0-19
84	14	exit.code.2	Discharged	1	0.07420494699646643	3	May	0-19
2	15	Status_day_0	Ward	1	0.0017667844522968198	3	May	0-19
2	15	Status_day_3	ICU	1	0.0017667844522968198	3	May	0-19
2	15	Status_day_7	Discharged	1	0.0017667844522968198	3	May	0-19
2	15	exit.code.2	Discharged	1	0.0017667844522968198	3	May	0-19
6	16	Status_day_0	Ward	1	0.00530035335689046	3	May	0-19
6	16	Status_day_3	ICU	1	0.00530035335689046	3	May	0-19
6	16	Status_day_7	ICU	1	0.00530035335689046	3	May	0-19
6	16	exit.code.2	Discharged	1	0.00530035335689046	3	May	0-19
1	17	Status_day_0	Ward	1	8.833922261484099e-4	3	May	0-19
1	17	Status_day_3	ICU	1	8.833922261484099e-4	3	May	0-19
1	17	Status_day_7	Ward	1	8.833922261484099e-4	3	May	0-19
1	17	exit.code.2	Discharged	1	8.833922261484099e-4	3	May	0-19
2	18	Status_day_0	Ward	1	0.0017667844522968198	3	May	0-19
2	18	Status_day_3	Unknown outcome	1	0.0017667844522968198	3	May	0-19
2	18	Status_day_7	Unknown outcome	1	0.0017667844522968198	3	May	0-19
2	18	exit.code.2	Unknown outcome	1	0.0017667844522968198	3	May	0-19
1	19	Status_day_0	Ward	1	8.833922261484099e-4	3	May	0-19
1	19	Status_day_3	Ward	1	8.833922261484099e-4	3	May	0-19
1	19	Status_day_7	Dead	1	8.833922261484099e-4	3	May	0-19
1	19	exit.code.2	Dead	1	8.833922261484099e-4	3	May	0-19
51	20	Status_day_0	Ward	1	0.045053003533568906	3	May	0-19
51	20	Status_day_3	Ward	1	0.045053003533568906	3	May	0-19
51	20	Status_day_7	Discharged	1	0.045053003533568906	3	May	0-19
51	20	exit.code.2	Discharged	1	0.045053003533568906	3	May	0-19
1	21	Status_day_0	Ward	1	8.833922261484099e-4	3	May	0-19
1	21	Status_day_3	Ward	1	8.833922261484099e-4	3	May	0-19
1	21	Status_day_7	ICU	1	8.833922261484099e-4	3	May	0-19
1	21	exit.code.2	Discharged	1	8.833922261484099e-4	3	May	0-19
1	22	Status_day_0	Ward	1	8.833922261484099e-4	3	May	0-19
1	22	Status_day_3	Ward	1	8.833922261484099e-4	3	May	0-19
1	22	Status_day_7	Unknown outcome	1	8.833922261484099e-4	3	May	0-19
1	22	exit.code.2	Unknown outcome	1	8.833922261484099e-4	3	May	0-19
74	23	Status_day_0	Ward	1	0.06537102473498234	3	May	0-19
74	23	Status_day_3	Ward	1	0.06537102473498234	3	May	0-19
74	23	Status_day_7	Ward	1	0.06537102473498234	3	May	0-19
74	23	exit.code.2	Discharged	1	0.06537102473498234	3	May	0-19
3	24	Status_day_0	Ward	1	0.00265017667844523	3	May	0-19
3	24	Status_day_3	Ward	1	0.00265017667844523	3	May	0-19
3	24	Status_day_7	Ward	1	0.00265017667844523	3	May	0-19
3	24	exit.code.2	Unknown outcome	1	0.00265017667844523	3	May	0-19
6	1	Status_day_0	ICU	2	0.0024875621890547263	3	May	20-39
6	1	Status_day_3	Dead	2	0.0024875621890547263	3	May	20-39
6	1	Status_day_7	Dead	2	0.0024875621890547263	3	May	20-39
6	1	exit.code.2	Dead	2	0.0024875621890547263	3	May	20-39
7	2	Status_day_0	ICU	2	0.002902155887230514	3	May	20-39
7	2	Status_day_3	Discharged	2	0.002902155887230514	3	May	20-39
7	2	Status_day_7	Discharged	2	0.002902155887230514	3	May	20-39
7	2	exit.code.2	Discharged	2	0.002902155887230514	3	May	20-39
2	3	Status_day_0	ICU	2	8.291873963515755e-4	3	May	20-39
2	3	Status_day_3	ICU	2	8.291873963515755e-4	3	May	20-39
2	3	Status_day_7	Dead	2	8.291873963515755e-4	3	May	20-39
2	3	exit.code.2	Dead	2	8.291873963515755e-4	3	May	20-39
13	4	Status_day_0	ICU	2	0.00538971807628524	3	May	20-39
13	4	Status_day_3	ICU	2	0.00538971807628524	3	May	20-39
13	4	Status_day_7	Discharged	2	0.00538971807628524	3	May	20-39
13	4	exit.code.2	Discharged	2	0.00538971807628524	3	May	20-39
7	5	Status_day_0	ICU	2	0.002902155887230514	3	May	20-39
7	5	Status_day_3	ICU	2	0.002902155887230514	3	May	20-39
7	5	Status_day_7	ICU	2	0.002902155887230514	3	May	20-39
7	5	exit.code.2	Dead	2	0.002902155887230514	3	May	20-39
27	6	Status_day_0	ICU	2	0.011194029850746268	3	May	20-39
27	6	Status_day_3	ICU	2	0.011194029850746268	3	May	20-39
27	6	Status_day_7	ICU	2	0.011194029850746268	3	May	20-39
27	6	exit.code.2	Discharged	2	0.011194029850746268	3	May	20-39
10	7	Status_day_0	ICU	2	0.0041459369817578775	3	May	20-39
10	7	Status_day_3	ICU	2	0.0041459369817578775	3	May	20-39
10	7	Status_day_7	ICU	2	0.0041459369817578775	3	May	20-39
10	7	exit.code.2	Unknown outcome	2	0.0041459369817578775	3	May	20-39
11	8	Status_day_0	ICU	2	0.004560530679933665	3	May	20-39
11	8	Status_day_3	ICU	2	0.004560530679933665	3	May	20-39
11	8	Status_day_7	Unknown outcome	2	0.004560530679933665	3	May	20-39
11	8	exit.code.2	Unknown outcome	2	0.004560530679933665	3	May	20-39
3	9	Status_day_0	ICU	2	0.0012437810945273632	3	May	20-39
3	9	Status_day_3	ICU	2	0.0012437810945273632	3	May	20-39
3	9	Status_day_7	Ward	2	0.0012437810945273632	3	May	20-39
3	9	exit.code.2	Discharged	2	0.0012437810945273632	3	May	20-39
12	10	Status_day_0	ICU	2	0.004975124378109453	3	May	20-39
12	10	Status_day_3	Unknown outcome	2	0.004975124378109453	3	May	20-39
12	10	Status_day_7	Unknown outcome	2	0.004975124378109453	3	May	20-39
12	10	exit.code.2	Unknown outcome	2	0.004975124378109453	3	May	20-39
2	11	Status_day_0	ICU	2	8.291873963515755e-4	3	May	20-39
2	11	Status_day_3	Ward	2	8.291873963515755e-4	3	May	20-39
2	11	Status_day_7	Discharged	2	8.291873963515755e-4	3	May	20-39
2	11	exit.code.2	Discharged	2	8.291873963515755e-4	3	May	20-39
1	12	Status_day_0	ICU	2	4.1459369817578774e-4	3	May	20-39
1	12	Status_day_3	Ward	2	4.1459369817578774e-4	3	May	20-39
1	12	Status_day_7	Ward	2	4.1459369817578774e-4	3	May	20-39
1	12	exit.code.2	Dead	2	4.1459369817578774e-4	3	May	20-39
1	13	Status_day_0	ICU	2	4.1459369817578774e-4	3	May	20-39
1	13	Status_day_3	Ward	2	4.1459369817578774e-4	3	May	20-39
1	13	Status_day_7	Ward	2	4.1459369817578774e-4	3	May	20-39
1	13	exit.code.2	Discharged	2	4.1459369817578774e-4	3	May	20-39
1	14	Status_day_0	Ward	2	4.1459369817578774e-4	3	May	20-39
1	14	Status_day_3	Dead	2	4.1459369817578774e-4	3	May	20-39
1	14	Status_day_7	Dead	2	4.1459369817578774e-4	3	May	20-39
1	14	exit.code.2	Dead	2	4.1459369817578774e-4	3	May	20-39
157	15	Status_day_0	Ward	2	0.06509121061359867	3	May	20-39
157	15	Status_day_3	Discharged	2	0.06509121061359867	3	May	20-39
157	15	Status_day_7	Discharged	2	0.06509121061359867	3	May	20-39
157	15	exit.code.2	Discharged	2	0.06509121061359867	3	May	20-39
3	16	Status_day_0	Ward	2	0.0012437810945273632	3	May	20-39
3	16	Status_day_3	ICU	2	0.0012437810945273632	3	May	20-39
3	16	Status_day_7	Discharged	2	0.0012437810945273632	3	May	20-39
3	16	exit.code.2	Discharged	2	0.0012437810945273632	3	May	20-39
8	17	Status_day_0	Ward	2	0.003316749585406302	3	May	20-39
8	17	Status_day_3	ICU	2	0.003316749585406302	3	May	20-39
8	17	Status_day_7	ICU	2	0.003316749585406302	3	May	20-39
8	17	exit.code.2	Discharged	2	0.003316749585406302	3	May	20-39
3	18	Status_day_0	Ward	2	0.0012437810945273632	3	May	20-39
3	18	Status_day_3	ICU	2	0.0012437810945273632	3	May	20-39
3	18	Status_day_7	ICU	2	0.0012437810945273632	3	May	20-39
3	18	exit.code.2	Unknown outcome	2	0.0012437810945273632	3	May	20-39
2	19	Status_day_0	Ward	2	8.291873963515755e-4	3	May	20-39
2	19	Status_day_3	ICU	2	8.291873963515755e-4	3	May	20-39
2	19	Status_day_7	Ward	2	8.291873963515755e-4	3	May	20-39
2	19	exit.code.2	Discharged	2	8.291873963515755e-4	3	May	20-39
2	20	Status_day_0	Ward	2	8.291873963515755e-4	3	May	20-39
2	20	Status_day_3	Unknown outcome	2	8.291873963515755e-4	3	May	20-39
2	20	Status_day_7	Unknown outcome	2	8.291873963515755e-4	3	May	20-39
2	20	exit.code.2	Unknown outcome	2	8.291873963515755e-4	3	May	20-39
1	21	Status_day_0	Ward	2	4.1459369817578774e-4	3	May	20-39
1	21	Status_day_3	Ward	2	4.1459369817578774e-4	3	May	20-39
1	21	Status_day_7	Dead	2	4.1459369817578774e-4	3	May	20-39
1	21	exit.code.2	Dead	2	4.1459369817578774e-4	3	May	20-39
147	22	Status_day_0	Ward	2	0.060945273631840796	3	May	20-39
147	22	Status_day_3	Ward	2	0.060945273631840796	3	May	20-39
147	22	Status_day_7	Discharged	2	0.060945273631840796	3	May	20-39
147	22	exit.code.2	Discharged	2	0.060945273631840796	3	May	20-39
9	23	Status_day_0	Ward	2	0.0037313432835820895	3	May	20-39
9	23	Status_day_3	Ward	2	0.0037313432835820895	3	May	20-39
9	23	Status_day_7	ICU	2	0.0037313432835820895	3	May	20-39
9	23	exit.code.2	Discharged	2	0.0037313432835820895	3	May	20-39
3	24	Status_day_0	Ward	2	0.0012437810945273632	3	May	20-39
3	24	Status_day_3	Ward	2	0.0012437810945273632	3	May	20-39
3	24	Status_day_7	Unknown outcome	2	0.0012437810945273632	3	May	20-39
3	24	exit.code.2	Unknown outcome	2	0.0012437810945273632	3	May	20-39
7	25	Status_day_0	Ward	2	0.002902155887230514	3	May	20-39
7	25	Status_day_3	Ward	2	0.002902155887230514	3	May	20-39
7	25	Status_day_7	Ward	2	0.002902155887230514	3	May	20-39
7	25	exit.code.2	Dead	2	0.002902155887230514	3	May	20-39
145	26	Status_day_0	Ward	2	0.06011608623548922	3	May	20-39
145	26	Status_day_3	Ward	2	0.06011608623548922	3	May	20-39
145	26	Status_day_7	Ward	2	0.06011608623548922	3	May	20-39
145	26	exit.code.2	Discharged	2	0.06011608623548922	3	May	20-39
13	27	Status_day_0	Ward	2	0.00538971807628524	3	May	20-39
13	27	Status_day_3	Ward	2	0.00538971807628524	3	May	20-39
13	27	Status_day_7	Ward	2	0.00538971807628524	3	May	20-39
13	27	exit.code.2	Unknown outcome	2	0.00538971807628524	3	May	20-39
30	1	Status_day_0	ICU	3	0.004437869822485207	3	May	40-59
30	1	Status_day_3	Dead	3	0.004437869822485207	3	May	40-59
30	1	Status_day_7	Dead	3	0.004437869822485207	3	May	40-59
30	1	exit.code.2	Dead	3	0.004437869822485207	3	May	40-59
9	2	Status_day_0	ICU	3	0.0013313609467455621	3	May	40-59
9	2	Status_day_3	Discharged	3	0.0013313609467455621	3	May	40-59
9	2	Status_day_7	Discharged	3	0.0013313609467455621	3	May	40-59
9	2	exit.code.2	Discharged	3	0.0013313609467455621	3	May	40-59
37	3	Status_day_0	ICU	3	0.005473372781065089	3	May	40-59
37	3	Status_day_3	ICU	3	0.005473372781065089	3	May	40-59
37	3	Status_day_7	Dead	3	0.005473372781065089	3	May	40-59
37	3	exit.code.2	Dead	3	0.005473372781065089	3	May	40-59
18	4	Status_day_0	ICU	3	0.0026627218934911242	3	May	40-59
18	4	Status_day_3	ICU	3	0.0026627218934911242	3	May	40-59
18	4	Status_day_7	Discharged	3	0.0026627218934911242	3	May	40-59
18	4	exit.code.2	Discharged	3	0.0026627218934911242	3	May	40-59
70	5	Status_day_0	ICU	3	0.010355029585798817	3	May	40-59
70	5	Status_day_3	ICU	3	0.010355029585798817	3	May	40-59
70	5	Status_day_7	ICU	3	0.010355029585798817	3	May	40-59
70	5	exit.code.2	Dead	3	0.010355029585798817	3	May	40-59
81	6	Status_day_0	ICU	3	0.01198224852071006	3	May	40-59
81	6	Status_day_3	ICU	3	0.01198224852071006	3	May	40-59
81	6	Status_day_7	ICU	3	0.01198224852071006	3	May	40-59
81	6	exit.code.2	Discharged	3	0.01198224852071006	3	May	40-59
38	7	Status_day_0	ICU	3	0.005621301775147929	3	May	40-59
38	7	Status_day_3	ICU	3	0.005621301775147929	3	May	40-59
38	7	Status_day_7	ICU	3	0.005621301775147929	3	May	40-59
38	7	exit.code.2	Unknown outcome	3	0.005621301775147929	3	May	40-59
45	8	Status_day_0	ICU	3	0.006656804733727811	3	May	40-59
45	8	Status_day_3	ICU	3	0.006656804733727811	3	May	40-59
45	8	Status_day_7	Unknown outcome	3	0.006656804733727811	3	May	40-59
45	8	exit.code.2	Unknown outcome	3	0.006656804733727811	3	May	40-59
1	9	Status_day_0	ICU	3	1.4792899408284024e-4	3	May	40-59
1	9	Status_day_3	ICU	3	1.4792899408284024e-4	3	May	40-59
1	9	Status_day_7	Ward	3	1.4792899408284024e-4	3	May	40-59
1	9	exit.code.2	Dead	3	1.4792899408284024e-4	3	May	40-59
4	10	Status_day_0	ICU	3	5.91715976331361e-4	3	May	40-59
4	10	Status_day_3	ICU	3	5.91715976331361e-4	3	May	40-59
4	10	Status_day_7	Ward	3	5.91715976331361e-4	3	May	40-59
4	10	exit.code.2	Discharged	3	5.91715976331361e-4	3	May	40-59
31	11	Status_day_0	ICU	3	0.004585798816568047	3	May	40-59
31	11	Status_day_3	Unknown outcome	3	0.004585798816568047	3	May	40-59
31	11	Status_day_7	Unknown outcome	3	0.004585798816568047	3	May	40-59
31	11	exit.code.2	Unknown outcome	3	0.004585798816568047	3	May	40-59
3	12	Status_day_0	ICU	3	4.437869822485207e-4	3	May	40-59
3	12	Status_day_3	Ward	3	4.437869822485207e-4	3	May	40-59
3	12	Status_day_7	Discharged	3	4.437869822485207e-4	3	May	40-59
3	12	exit.code.2	Discharged	3	4.437869822485207e-4	3	May	40-59
3	13	Status_day_0	ICU	3	4.437869822485207e-4	3	May	40-59
3	13	Status_day_3	Ward	3	4.437869822485207e-4	3	May	40-59
3	13	Status_day_7	Ward	3	4.437869822485207e-4	3	May	40-59
3	13	exit.code.2	Discharged	3	4.437869822485207e-4	3	May	40-59
14	14	Status_day_0	Ward	3	0.0020710059171597634	3	May	40-59
14	14	Status_day_3	Dead	3	0.0020710059171597634	3	May	40-59
14	14	Status_day_7	Dead	3	0.0020710059171597634	3	May	40-59
14	14	exit.code.2	Dead	3	0.0020710059171597634	3	May	40-59
258	15	Status_day_0	Ward	3	0.03816568047337278	3	May	40-59
258	15	Status_day_3	Discharged	3	0.03816568047337278	3	May	40-59
258	15	Status_day_7	Discharged	3	0.03816568047337278	3	May	40-59
[truncated: 4,793 more rows]
