# Supplementary material for: Ten months of temporal variation in the clinical journey of hospitalised patients with COVID-19: An observational cohort
Source: eLife. 2021 Nov 23;10:e70970. doi: 10.7554/eLife.70970 (PMC8791638; doi:10.7554/eLife.70970)
Supplement: Supplementary file 2. — Numbers are raw counts with column-wise percentages in brackets. [file elife-70970-supp2.zip › Supplementary File 2.csv]

table	variable	Total	March	April	May	June	July	August	September	October	November	December	2021
Sex	Female	60977 (42.8)	10709 (39.5)	18102 (42.8)	5732 (46.6)	2366 (44.3)	1200 (42.7)	865 (39)	2233 (42.4)	5912 (42.8)	6642 (43.8)	5958 (45.1)	1258 (41.4)
	Male	81325 (57.1)	16347 (60.3)	24092 (57)	6565 (53.3)	2972 (55.6)	1608 (57.2)	1350 (60.9)	3015 (57.3)	7887 (57.1)	8485 (56)	7229 (54.7)	1775 (58.5)
	Unknown	238 (0.167)	52 (0.192)	73 (0.173)	14 (0.114)	4 (0.0749)	3 (0.107)	3 (0.135)	17 (0.323)	23 (0.166)	28 (0.185)	18 (0.136)	3 (0.0988)
Age group	0-19	2730 (1.92)	581 (2.14)	563 (1.33)	319 (2.59)	129 (2.41)	68 (2.42)	59 (2.66)	113 (2.15)	258 (1.87)	310 (2.05)	297 (2.25)	33 (1.09)
	20-39	9546 (6.7)	1701 (6.27)	2423 (5.73)	759 (6.17)	478 (8.95)	334 (11.9)	261 (11.8)	550 (10.4)	890 (6.44)	964 (6.36)	942 (7.13)	244 (8.04)
	40-59	31368 (22)	5756 (21.2)	9223 (21.8)	2308 (18.7)	1167 (21.8)	720 (25.6)	658 (29.7)	1280 (24.3)	2904 (21)	3273 (21.6)	3110 (23.6)	969 (31.9)
	60-69	23431 (16.4)	4581 (16.9)	6885 (16.3)	1769 (14.4)	872 (16.3)	459 (16.3)	361 (16.3)	897 (17)	2303 (16.7)	2590 (17.1)	2098 (15.9)	616 (20.3)
	70-79	30541 (21.4)	5854 (21.6)	8988 (21.3)	2516 (20.4)	1034 (19.4)	473 (16.8)	344 (15.5)	1095 (20.8)	3356 (24.3)	3497 (23.1)	2744 (20.8)	640 (21.1)
	80+	42092 (29.5)	7099 (26.2)	13967 (33)	4555 (37)	1470 (27.5)	548 (19.5)	341 (15.4)	1186 (22.5)	4017 (29.1)	4439 (29.3)	3949 (29.9)	521 (17.2)
	Unknown	2832 (1.99)	1536 (5.67)	218 (0.516)	85 (0.69)	192 (3.59)	209 (7.44)	194 (8.75)	144 (2.74)	94 (0.68)	82 (0.541)	65 (0.492)	13 (0.428)
Nosocomial infection	No	121910 (85.5)	23620 (87.1)	36942 (87.4)	10158 (82.5)	4509 (84.4)	2417 (86)	1959 (88.3)	4486 (85.2)	11417 (82.6)	12587 (83.1)	10779 (81.6)	3036 (100)
	Yes	11695 (8.2)	2575 (9.5)	4045 (9.57)	1209 (9.82)	346 (6.48)	138 (4.91)	62 (2.8)	213 (4.05)	910 (6.58)	1092 (7.21)	1105 (8.37)	0 (0)
	Unknown	8935 (6.27)	913 (3.37)	1280 (3.03)	944 (7.67)	487 (9.12)	256 (9.11)	197 (8.88)	566 (10.8)	1495 (10.8)	1476 (9.74)	1321 (10)	0 (0)
Abdominal pain	Yes	13500 (9.47)	2275 (8.39)	3877 (9.17)	1486 (12.1)	601 (11.3)	284 (10.1)	221 (9.96)	634 (12)	1344 (9.72)	1435 (9.47)	1137 (8.61)	206 (6.79)
	No	109285 (76.7)	20664 (76.2)	31543 (74.6)	9136 (74.2)	4187 (78.4)	2336 (83.1)	1834 (82.7)	4156 (78.9)	10954 (79.3)	11816 (78)	10255 (77.7)	2404 (79.2)
	Unknown	19755 (13.9)	4169 (15.4)	6847 (16.2)	1689 (13.7)	554 (10.4)	191 (6.79)	163 (7.35)	475 (9.02)	1524 (11)	1904 (12.6)	1813 (13.7)	426 (14)
Ageusia	Yes	7103 (4.98)	429 (1.58)	1308 (3.09)	453 (3.68)	263 (4.92)	163 (5.8)	150 (6.76)	455 (8.64)	1235 (8.94)	1317 (8.69)	985 (7.46)	345 (11.4)
	No	71571 (50.2)	7142 (26.3)	16089 (38.1)	7574 (61.5)	3582 (67.1)	1871 (66.6)	1495 (67.4)	3525 (67)	9399 (68)	10082 (66.5)	8879 (67.2)	1933 (63.7)
	Unknown	63866 (44.8)	19537 (72.1)	24870 (58.8)	4284 (34.8)	1497 (28)	777 (27.6)	573 (25.8)	1285 (24.4)	3188 (23.1)	3756 (24.8)	3341 (25.3)	758 (25)
Anosmia	Yes	5550 (3.89)	318 (1.17)	901 (2.13)	336 (2.73)	198 (3.71)	163 (5.8)	145 (6.54)	385 (7.31)	997 (7.21)	1049 (6.92)	789 (5.98)	269 (8.86)
	No	74490 (52.3)	7471 (27.6)	17036 (40.3)	7883 (64)	3671 (68.7)	1892 (67.3)	1521 (68.6)	3663 (69.6)	9743 (70.5)	10404 (68.7)	9186 (69.6)	2020 (66.5)
	Unknown	62500 (43.8)	19319 (71.3)	24330 (57.6)	4092 (33.2)	1473 (27.6)	756 (26.9)	552 (24.9)	1217 (23.1)	3082 (22.3)	3702 (24.4)	3230 (24.5)	747 (24.6)
Bleeding	Yes	2123 (1.49)	330 (1.22)	622 (1.47)	289 (2.35)	109 (2.04)	47 (1.67)	31 (1.4)	74 (1.41)	191 (1.38)	173 (1.14)	227 (1.72)	30 (0.988)
	No	119729 (84)	22559 (83.2)	34554 (81.8)	10219 (83)	4625 (86.6)	2559 (91)	2021 (91.1)	4666 (88.6)	12003 (86.8)	12972 (85.6)	10995 (83.3)	2556 (84.2)
	Unknown	20688 (14.5)	4219 (15.6)	7091 (16.8)	1803 (14.6)	608 (11.4)	205 (7.29)	166 (7.48)	525 (9.97)	1628 (11.8)	2010 (13.3)	1983 (15)	450 (14.8)
Confusion	Yes	31604 (22.2)	5260 (19.4)	10789 (25.5)	3532 (28.7)	1035 (19.4)	423 (15)	283 (12.8)	876 (16.6)	2936 (21.2)	3230 (21.3)	2803 (21.2)	437 (14.4)
	No	96213 (67.5)	18714 (69)	26495 (62.7)	7617 (61.9)	3886 (72.7)	2244 (79.8)	1803 (81.3)	4011 (76.2)	9693 (70.1)	10500 (69.3)	8993 (68.1)	2257 (74.3)
	Unknown	14723 (10.3)	3134 (11.6)	4983 (11.8)	1162 (9.44)	421 (7.88)	144 (5.12)	132 (5.95)	378 (7.18)	1193 (8.63)	1425 (9.4)	1409 (10.7)	342 (11.3)
Conjunctivitis	Yes	564 (0.396)	143 (0.528)	154 (0.364)	69 (0.56)	27 (0.505)	17 (0.605)	10 (0.451)	17 (0.323)	37 (0.268)	44 (0.29)	35 (0.265)	11 (0.362)
	No	114954 (80.6)	21287 (78.5)	32966 (78)	9916 (80.5)	4584 (85.8)	2528 (89.9)	1972 (88.9)	4561 (86.6)	11666 (84.4)	12492 (82.4)	10558 (80)	2424 (79.8)
	Unknown	27022 (19)	5678 (20.9)	9147 (21.6)	2326 (18.9)	731 (13.7)	266 (9.46)	236 (10.6)	687 (13)	2119 (15.3)	2619 (17.3)	2612 (19.8)	601 (19.8)
Cough	Yes	89438 (62.7)	20005 (73.8)	28390 (67.2)	6343 (51.5)	2603 (48.7)	1473 (52.4)	1226 (55.3)	3135 (59.5)	8221 (59.5)	8625 (56.9)	7197 (54.5)	2220 (73.1)
	No	44371 (31.1)	5599 (20.7)	11638 (27.5)	5273 (42.8)	2497 (46.7)	1235 (43.9)	892 (40.2)	1904 (36.2)	4828 (34.9)	5429 (35.8)	4489 (34)	587 (19.3)
	Unknown	8731 (6.13)	1504 (5.55)	2239 (5.3)	695 (5.65)	242 (4.53)	103 (3.66)	100 (4.51)	226 (4.29)	773 (5.59)	1101 (7.26)	1519 (11.5)	229 (7.54)
Diarrhoea	Yes	22953 (16.1)	4861 (17.9)	7346 (17.4)	1767 (14.4)	695 (13)	390 (13.9)	315 (14.2)	859 (16.3)	2100 (15.2)	2199 (14.5)	1843 (14)	578 (19)
	No	102851 (72.2)	18781 (69.3)	29264 (69.2)	9083 (73.8)	4171 (78.1)	2266 (80.6)	1762 (79.4)	3992 (75.8)	10400 (75.2)	11284 (74.5)	9743 (73.8)	2105 (69.3)
	Unknown	16736 (11.7)	3466 (12.8)	5657 (13.4)	1461 (11.9)	476 (8.91)	155 (5.51)	141 (6.36)	414 (7.86)	1322 (9.56)	1672 (11)	1619 (12.3)	353 (11.6)
Ear pain	Yes	489 (0.343)	133 (0.491)	144 (0.341)	34 (0.276)	8 (0.15)	9 (0.32)	4 (0.18)	28 (0.532)	49 (0.355)	38 (0.251)	37 (0.28)	5 (0.165)
	No	96656 (67.8)	16889 (62.3)	28371 (67.1)	8009 (65.1)	3334 (62.4)	1416 (50.4)	992 (44.7)	3717 (70.6)	10493 (75.9)	11337 (74.8)	9831 (74.4)	2267 (74.7)
	Unknown	45395 (31.8)	10086 (37.2)	13752 (32.5)	4268 (34.7)	2000 (37.4)	1386 (49.3)	1222 (55.1)	1520 (28.9)	3280 (23.7)	3780 (24.9)	3337 (25.3)	764 (25.2)
Fatigue	Yes	54263 (38.1)	10917 (40.3)	16521 (39.1)	4450 (36.1)	1695 (31.7)	969 (34.5)	771 (34.8)	1999 (38)	5269 (38.1)	5616 (37.1)	4630 (35.1)	1426 (47)
	No	66553 (46.7)	11404 (42.1)	18301 (43.3)	6006 (48.8)	3046 (57)	1606 (57.1)	1260 (56.8)	2697 (51.2)	6939 (50.2)	7499 (49.5)	6589 (49.9)	1206 (39.7)
	Unknown	21724 (15.2)	4787 (17.7)	7445 (17.6)	1855 (15.1)	601 (11.3)	236 (8.4)	187 (8.43)	569 (10.8)	1614 (11.7)	2040 (13.5)	1986 (15)	404 (13.3)
Fever	Yes	86494 (60.7)	19880 (73.3)	28123 (66.5)	6496 (52.8)	2591 (48.5)	1489 (53)	1289 (58.1)	3066 (58.2)	7531 (54.5)	7725 (51)	6475 (49)	1829 (60.2)
	No	49850 (35)	6234 (23)	12495 (29.6)	5328 (43.3)	2555 (47.8)	1233 (43.9)	863 (38.9)	2026 (38.5)	5639 (40.8)	6528 (43.1)	5928 (44.9)	1021 (33.6)
	Unknown	6196 (4.35)	994 (3.67)	1649 (3.9)	487 (3.96)	196 (3.67)	89 (3.17)	66 (2.98)	173 (3.29)	652 (4.72)	902 (5.95)	802 (6.07)	186 (6.13)
Headache	Yes	13754 (9.65)	3041 (11.2)	3984 (9.43)	1058 (8.59)	468 (8.76)	311 (11.1)	273 (12.3)	583 (11.1)	1324 (9.58)	1333 (8.8)	1049 (7.94)	330 (10.9)
	No	100776 (70.7)	18053 (66.6)	28665 (67.8)	8828 (71.7)	4093 (76.6)	2219 (78.9)	1704 (76.8)	3978 (75.6)	10326 (74.7)	11140 (73.5)	9639 (73)	2131 (70.2)
	Unknown	28010 (19.7)	6014 (22.2)	9618 (22.8)	2425 (19.7)	781 (14.6)	281 (10)	241 (10.9)	704 (13.4)	2172 (15.7)	2682 (17.7)	2517 (19.1)	575 (18.9)
Lymphadenopathy	Yes	783 (0.549)	155 (0.572)	217 (0.513)	113 (0.918)	49 (0.917)	17 (0.605)	15 (0.676)	26 (0.494)	64 (0.463)	67 (0.442)	51 (0.386)	9 (0.296)
	No	113956 (79.9)	19907 (73.4)	33049 (78.2)	9918 (80.6)	4563 (85.4)	2533 (90.1)	1970 (88.8)	4606 (87.5)	11680 (84.5)	12561 (82.9)	10684 (80.9)	2485 (81.9)
	Unknown	27801 (19.5)	7046 (26)	9001 (21.3)	2280 (18.5)	730 (13.7)	261 (9.28)	233 (10.5)	633 (12)	2078 (15)	2527 (16.7)	2470 (18.7)	542 (17.9)
Myalgia	Yes	21482 (15.1)	5198 (19.2)	6573 (15.6)	1487 (12.1)	706 (13.2)	488 (17.4)	373 (16.8)	844 (16)	1931 (14)	1812 (12)	1509 (11.4)	561 (18.5)
	No	92380 (64.8)	15878 (58.6)	25896 (61.3)	8309 (67.5)	3840 (71.9)	2033 (72.3)	1609 (72.5)	3679 (69.9)	9701 (70.2)	10543 (69.6)	9010 (68.2)	1882 (62)
	Unknown	28678 (20.1)	6032 (22.3)	9798 (23.2)	2515 (20.4)	796 (14.9)	290 (10.3)	236 (10.6)	742 (14.1)	2190 (15.8)	2800 (18.5)	2686 (20.3)	593 (19.5)
Rash	Yes	1744 (1.22)	315 (1.16)	488 (1.15)	235 (1.91)	80 (1.5)	32 (1.14)	20 (0.902)	68 (1.29)	149 (1.08)	167 (1.1)	159 (1.2)	31 (1.02)
	No	114379 (80.2)	20197 (74.5)	33267 (78.7)	9926 (80.6)	4587 (85.9)	2544 (90.5)	1982 (89.4)	4584 (87.1)	11668 (84.4)	12543 (82.8)	10625 (80.5)	2456 (80.9)
	Unknown	26417 (18.5)	6596 (24.3)	8512 (20.1)	2150 (17.5)	675 (12.6)	235 (8.36)	216 (9.74)	613 (11.6)	2005 (14.5)	2445 (16.1)	2421 (18.3)	549 (18.1)
Runny nose	Yes	3745 (2.63)	1303 (4.81)	1101 (2.6)	257 (2.09)	150 (2.81)	94 (3.34)	58 (2.61)	119 (2.26)	259 (1.87)	183 (1.21)	180 (1.36)	41 (1.35)
	No	107192 (75.2)	19065 (70.3)	30549 (72.3)	9343 (75.9)	4348 (81.4)	2404 (85.5)	1891 (85.3)	4353 (82.7)	11052 (80)	11875 (78.4)	10039 (76)	2273 (74.9)
	Unknown	31603 (22.2)	6740 (24.9)	10617 (25.1)	2711 (22)	844 (15.8)	313 (11.1)	269 (12.1)	793 (15.1)	2511 (18.2)	3097 (20.4)	2986 (22.6)	722 (23.8)
Seizures	Yes	1821 (1.28)	328 (1.21)	544 (1.29)	228 (1.85)	96 (1.8)	30 (1.07)	25 (1.13)	60 (1.14)	164 (1.19)	180 (1.19)	146 (1.11)	20 (0.659)
	No	121559 (85.3)	22794 (84.1)	35061 (83)	10408 (84.5)	4709 (88.2)	2606 (92.7)	2031 (91.6)	4735 (89.9)	12203 (88.3)	13136 (86.7)	11271 (85.4)	2605 (85.8)
	Unknown	19160 (13.4)	3986 (14.7)	6662 (15.8)	1675 (13.6)	537 (10.1)	175 (6.23)	162 (7.3)	470 (8.93)	1455 (10.5)	1839 (12.1)	1788 (13.5)	411 (13.5)
Shortness of breath	Yes	92129 (64.6)	17563 (64.8)	28137 (66.6)	7116 (57.8)	3223 (60.3)	1665 (59.2)	1347 (60.7)	3293 (62.5)	8896 (64.4)	9791 (64.6)	8580 (65)	2518 (82.9)
	No	50146 (35.2)	9469 (34.9)	14087 (33.3)	5178 (42.1)	2116 (39.6)	1142 (40.6)	865 (39)	1967 (37.4)	4901 (35.5)	5319 (35.1)	4589 (34.8)	513 (16.9)
	Unknown	265 (0.186)	76 (0.28)	43 (0.102)	17 (0.138)	3 (0.0562)	4 (0.142)	6 (0.271)	5 (0.095)	25 (0.181)	45 (0.297)	36 (0.273)	5 (0.165)
Ulcers	Yes	2306 (1.62)	396 (1.46)	849 (2.01)	317 (2.57)	98 (1.83)	25 (0.889)	23 (1.04)	44 (0.836)	163 (1.18)	186 (1.23)	190 (1.44)	15 (0.494)
	No	105553 (74.1)	18599 (68.6)	31023 (73.4)	8833 (71.7)	3733 (69.9)	1759 (62.6)	1254 (56.5)	4140 (78.6)	11179 (80.9)	12154 (80.2)	10429 (79)	2450 (80.7)
	Unknown	34681 (24.3)	8113 (29.9)	10395 (24.6)	3161 (25.7)	1511 (28.3)	1027 (36.5)	941 (42.4)	1081 (20.5)	2480 (17.9)	2815 (18.6)	2586 (19.6)	571 (18.8)
Vomiting	Yes	25135 (17.6)	4611 (17)	7291 (17.2)	2236 (18.2)	893 (16.7)	451 (16)	376 (17)	1130 (21.5)	2589 (18.7)	2750 (18.1)	2250 (17)	558 (18.4)
	No	101164 (71)	19063 (70.3)	29401 (69.6)	8676 (70.5)	3985 (74.6)	2212 (78.7)	1705 (76.9)	3764 (71.5)	9988 (72.3)	10829 (71.5)	9425 (71.4)	2116 (69.7)
	Unknown	16241 (11.4)	3434 (12.7)	5575 (13.2)	1399 (11.4)	464 (8.69)	148 (5.27)	137 (6.18)	371 (7.05)	1245 (9.01)	1576 (10.4)	1530 (11.6)	362 (11.9)
Wheezing	Yes	9011 (6.32)	2149 (7.93)	2745 (6.49)	718 (5.83)	238 (4.46)	120 (4.27)	88 (3.97)	313 (5.94)	877 (6.34)	929 (6.13)	669 (5.07)	165 (5.43)
	No	109017 (76.5)	19610 (72.3)	31184 (73.8)	9522 (77.3)	4443 (83.2)	2443 (86.9)	1931 (87.1)	4342 (82.5)	11064 (80)	11903 (78.5)	10223 (77.4)	2352 (77.5)
	Unknown	24512 (17.2)	5349 (19.7)	8338 (19.7)	2071 (16.8)	661 (12.4)	248 (8.82)	199 (8.97)	610 (11.6)	1881 (13.6)	2323 (15.3)	2313 (17.5)	519 (17.1)
Asthma	Yes	18147 (12.7)	3621 (13.4)	5129 (12.1)	1369 (11.1)	522 (9.77)	266 (9.46)	190 (8.57)	642 (12.2)	1924 (13.9)	2166 (14.3)	1827 (13.8)	491 (16.2)
	No	118096 (82.9)	22265 (82.1)	35126 (83.1)	10366 (84.2)	4621 (86.5)	2477 (88.1)	1949 (87.9)	4432 (84.2)	11439 (82.8)	12338 (81.4)	10672 (80.8)	2411 (79.4)
	Unknown	6297 (4.42)	1222 (4.51)	2012 (4.76)	576 (4.68)	199 (3.73)	68 (2.42)	79 (3.56)	191 (3.63)	459 (3.32)	651 (4.3)	706 (5.35)	134 (4.41)
Chronic cardiac disease	Yes	38747 (27.2)	6870 (25.3)	12110 (28.7)	3891 (31.6)	1361 (25.5)	589 (21)	406 (18.3)	1265 (24)	3849 (27.8)	4220 (27.8)	3614 (27.4)	572 (18.8)
	No	92500 (64.9)	17327 (63.9)	27209 (64.4)	7447 (60.5)	3510 (65.7)	1859 (66.1)	1502 (67.7)	3551 (67.4)	9163 (66.3)	9949 (65.6)	8682 (65.7)	2301 (75.8)
	Unknown	11293 (7.92)	2911 (10.7)	2948 (6.97)	973 (7.9)	471 (8.82)	363 (12.9)	310 (14)	449 (8.53)	810 (5.86)	986 (6.51)	909 (6.88)	163 (5.37)
Chronic haemotologic disease	Yes	5199 (3.65)	988 (3.64)	1636 (3.87)	504 (4.09)	187 (3.5)	82 (2.92)	40 (1.8)	175 (3.32)	449 (3.25)	535 (3.53)	521 (3.95)	82 (2.7)
	No	121364 (85.1)	22156 (81.7)	36418 (86.2)	10174 (82.6)	4357 (81.6)	2116 (75.3)	1616 (72.9)	4449 (84.5)	12299 (89)	13420 (88.6)	11617 (88)	2742 (90.3)
	Unknown	15977 (11.2)	3964 (14.6)	4213 (9.97)	1633 (13.3)	798 (14.9)	613 (21.8)	562 (25.3)	641 (12.2)	1074 (7.77)	1200 (7.92)	1067 (8.08)	212 (6.98)
Chronic kidney disease	Yes	21199 (14.9)	3655 (13.5)	6778 (16)	2135 (17.3)	760 (14.2)	329 (11.7)	221 (9.96)	639 (12.1)	2024 (14.6)	2372 (15.7)	1981 (15)	305 (10)
	No	114949 (80.6)	22207 (81.9)	33488 (79.2)	9618 (78.1)	4377 (81.9)	2414 (85.9)	1920 (86.6)	4442 (84.4)	11306 (81.8)	12106 (79.9)	10484 (79.4)	2587 (85.2)
	Unknown	6392 (4.48)	1246 (4.6)	2001 (4.73)	558 (4.53)	205 (3.84)	68 (2.42)	77 (3.47)	184 (3.49)	492 (3.56)	677 (4.47)	740 (5.6)	144 (4.74)
Chronic neurological disorder	Yes	15447 (10.8)	2665 (9.83)	5219 (12.3)	1610 (13.1)	496 (9.28)	217 (7.72)	131 (5.91)	441 (8.38)	1374 (9.94)	1566 (10.3)	1529 (11.6)	199 (6.55)
	No	120226 (84.3)	23084 (85.2)	34891 (82.5)	10102 (82.1)	4630 (86.7)	2526 (89.9)	2003 (90.3)	4634 (88)	11913 (86.2)	12873 (84.9)	10885 (82.4)	2685 (88.4)
	Unknown	6867 (4.82)	1359 (5.01)	2157 (5.1)	599 (4.87)	216 (4.04)	68 (2.42)	84 (3.79)	190 (3.61)	535 (3.87)	716 (4.72)	791 (5.99)	152 (5.01)
Chronic pulmonary disease	Yes	22434 (15.7)	4171 (15.4)	6734 (15.9)	2098 (17)	828 (15.5)	332 (11.8)	218 (9.83)	769 (14.6)	2374 (17.2)	2554 (16.9)	1962 (14.9)	394 (13)
	No	114135 (80.1)	21823 (80.5)	33624 (79.6)	9681 (78.6)	4319 (80.8)	2408 (85.7)	1922 (86.7)	4309 (81.8)	11021 (79.7)	11992 (79.1)	10523 (79.7)	2513 (82.8)
	Unknown	5971 (4.19)	1114 (4.11)	1909 (4.52)	532 (4.32)	195 (3.65)	71 (2.53)	78 (3.52)	187 (3.55)	427 (3.09)	609 (4.02)	720 (5.45)	129 (4.25)
Dementia	Yes	16538 (11.6)	2488 (9.18)	6367 (15.1)	2068 (16.8)	549 (10.3)	196 (6.97)	120 (5.41)	384 (7.29)	1336 (9.67)	1507 (9.94)	1389 (10.5)	134 (4.41)
	No	113546 (79.7)	21434 (79.1)	32616 (77.2)	9153 (74.3)	4283 (80.2)	2257 (80.3)	1783 (80.4)	4433 (84.2)	11569 (83.7)	12496 (82.5)	10811 (81.9)	2711 (89.3)
	Unknown	12456 (8.74)	3186 (11.8)	3284 (7.77)	1090 (8.85)	510 (9.55)	358 (12.7)	315 (14.2)	448 (8.51)	917 (6.63)	1152 (7.6)	1005 (7.61)	191 (6.29)
Diabetes	Yes	20417 (14.3)	4679 (17.3)	6350 (15)	1585 (12.9)	840 (15.7)	454 (16.2)	305 (13.8)	737 (14)	1730 (12.5)	1806 (11.9)	1551 (11.7)	380 (12.5)
	No	101400 (71.1)	19193 (70.8)	30540 (72.3)	8583 (69.7)	3299 (61.8)	1431 (50.9)	1054 (47.5)	3673 (69.8)	10287 (74.4)	11222 (74)	9836 (74.5)	2282 (75.2)
	Unknown	20723 (14.5)	3236 (11.9)	5377 (12.7)	2143 (17.4)	1203 (22.5)	926 (32.9)	859 (38.7)	855 (16.2)	1805 (13.1)	2127 (14)	1818 (13.8)	374 (12.3)
HIV/AIDS	Yes	525 (0.368)	108 (0.398)	169 (0.4)	52 (0.422)	16 (0.3)	9 (0.32)	10 (0.451)	24 (0.456)	45 (0.326)	35 (0.231)	47 (0.356)	10 (0.329)
	No	121496 (85.2)	22284 (82.2)	36330 (86)	10262 (83.4)	4191 (78.5)	1875 (66.7)	1347 (60.7)	4450 (84.5)	12380 (89.6)	13703 (90.4)	11898 (90.1)	2776 (91.4)
	Unknown	20519 (14.4)	4716 (17.4)	5768 (13.6)	1997 (16.2)	1135 (21.2)	927 (33)	861 (38.8)	791 (15)	1397 (10.1)	1417 (9.35)	1260 (9.54)	250 (8.23)
Hypertension	Yes	51415 (36.1)	6233 (23)	12665 (30)	5487 (44.6)	2408 (45.1)	1226 (43.6)	961 (43.3)	2232 (42.4)	6214 (45)	6848 (45.2)	5900 (44.7)	1241 (40.9)
	No	56904 (39.9)	6744 (24.9)	13465 (31.9)	5880 (47.8)	2628 (49.2)	1441 (51.3)	1169 (52.7)	2740 (52)	7014 (50.7)	7586 (50.1)	6592 (49.9)	1645 (54.2)
	Unknown	34221 (24)	14131 (52.1)	16137 (38.2)	944 (7.67)	306 (5.73)	144 (5.12)	88 (3.97)	293 (5.57)	594 (4.3)	721 (4.76)	713 (5.4)	150 (4.94)
Liver disease	Yes	4515 (3.17)	827 (3.05)	1267 (3)	452 (3.67)	174 (3.26)	91 (3.24)	64 (2.89)	142 (2.7)	455 (3.29)	532 (3.51)	439 (3.32)	72 (2.37)
	No	127065 (89.1)	24099 (88.9)	37799 (89.4)	10694 (86.9)	4656 (87.2)	2377 (84.6)	1831 (82.6)	4734 (89.9)	12569 (90.9)	13718 (90.5)	11813 (89.5)	2775 (91.4)
	Unknown	10960 (7.69)	2182 (8.05)	3201 (7.57)	1165 (9.46)	512 (9.58)	343 (12.2)	323 (14.6)	389 (7.39)	798 (5.77)	905 (5.97)	953 (7.22)	189 (6.23)
Malignant neoplasm	Yes	12548 (8.8)	2453 (9.05)	3736 (8.84)	1220 (9.91)	479 (8.97)	201 (7.15)	113 (5.09)	350 (6.65)	1132 (8.19)	1441 (9.51)	1218 (9.22)	205 (6.75)
	No	122870 (86.2)	23260 (85.8)	36281 (85.8)	10426 (84.7)	4637 (86.8)	2539 (90.3)	2016 (90.9)	4709 (89.4)	12160 (88)	12977 (85.6)	11189 (84.7)	2676 (88.1)
	Unknown	7122 (5)	1395 (5.15)	2250 (5.32)	665 (5.4)	226 (4.23)	71 (2.53)	89 (4.01)	206 (3.91)	530 (3.83)	737 (4.86)	798 (6.04)	155 (5.11)
Malnutrition	Yes	3125 (2.19)	515 (1.9)	1052 (2.49)	341 (2.77)	150 (2.81)	42 (1.49)	31 (1.4)	94 (1.79)	270 (1.95)	297 (1.96)	302 (2.29)	31 (1.02)
	No	119118 (83.6)	22329 (82.4)	35728 (84.5)	10055 (81.7)	4458 (83.5)	2294 (81.6)	1780 (80.3)	4418 (83.9)	11680 (84.5)	12635 (83.4)	11047 (83.7)	2694 (88.7)
	Unknown	20297 (14.2)	4264 (15.7)	5487 (13)	1915 (15.6)	734 (13.7)	475 (16.9)	407 (18.3)	753 (14.3)	1872 (13.5)	2223 (14.7)	1856 (14.1)	311 (10.2)
Obesity	Yes	17114 (12)	3140 (11.6)	4961 (11.7)	1284 (10.4)	582 (10.9)	378 (13.4)	247 (11.1)	648 (12.3)	1784 (12.9)	1897 (12.5)	1703 (12.9)	490 (16.1)
	No	100911 (70.8)	18954 (69.9)	30635 (72.5)	8812 (71.6)	3867 (72.4)	1902 (67.7)	1505 (67.9)	3687 (70)	9700 (70.2)	10545 (69.6)	9232 (69.9)	2072 (68.2)
	Unknown	24515 (17.2)	5014 (18.5)	6671 (15.8)	2215 (18)	893 (16.7)	531 (18.9)	466 (21)	930 (17.7)	2338 (16.9)	2713 (17.9)	2270 (17.2)	474 (15.6)
Pregnancy	Yes	1030 (0.723)	176 (0.649)	200 (0.473)	67 (0.544)	41 (0.768)	42 (1.49)	37 (1.67)	68 (1.29)	124 (0.897)	119 (0.785)	130 (0.984)	26 (0.856)
	No	139630 (98)	26545 (97.9)	41524 (98.2)	12111 (98.4)	5252 (98.3)	2754 (98)	2145 (96.7)	5095 (96.8)	13518 (97.8)	14829 (97.8)	12901 (97.7)	2956 (97.4)
	Unknown	1880 (1.32)	387 (1.43)	543 (1.28)	133 (1.08)	49 (0.917)	15 (0.534)	36 (1.62)	102 (1.94)	180 (1.3)	207 (1.37)	174 (1.32)	54 (1.78)
Rheumatological disorder	Yes	14118 (9.9)	2285 (8.43)	4091 (9.68)	1260 (10.2)	460 (8.61)	169 (6.01)	133 (6)	462 (8.77)	1594 (11.5)	1763 (11.6)	1597 (12.1)	304 (10)
	No	112159 (78.7)	20793 (76.7)	33822 (80)	9430 (76.6)	4087 (76.5)	2030 (72.2)	1521 (68.6)	4161 (79)	11131 (80.5)	12155 (80.2)	10509 (79.6)	2520 (83)
	Unknown	16263 (11.4)	4030 (14.9)	4354 (10.3)	1621 (13.2)	795 (14.9)	612 (21.8)	564 (25.4)	642 (12.2)	1097 (7.94)	1237 (8.16)	1099 (8.32)	212 (6.98)
Smoking	Yes	7401 (5.19)	1409 (5.2)	2192 (5.19)	749 (6.08)	326 (6.1)	156 (5.55)	138 (6.22)	256 (4.86)	660 (4.77)	726 (4.79)	687 (5.2)	102 (3.36)
	No	50930 (35.7)	12805 (47.2)	15940 (37.7)	3592 (29.2)	1730 (32.4)	1082 (38.5)	953 (43)	1881 (35.7)	3929 (28.4)	4240 (28)	3713 (28.1)	1065 (35.1)
	Unknown	84209 (59.1)	12894 (47.6)	24135 (57.1)	7970 (64.7)	3286 (61.5)	1573 (56)	1127 (50.8)	3128 (59.4)	9233 (66.8)	10189 (67.2)	8805 (66.7)	1869 (61.6)
Country	Argentina	54 (0.0379)	1 (0.00369)	2 (0.00473)	3 (0.0244)	6 (0.112)	6 (0.213)	13 (0.586)	13 (0.247)	10 (0.0723)	0 (0)	0 (0)	0 (0)
	Austria	26 (0.0182)	5 (0.0184)	3 (0.0071)	3 (0.0244)	0 (0)	1 (0.0356)	3 (0.135)	3 (0.057)	6 (0.0434)	2 (0.0132)	0 (0)	0 (0)
	Belgium	1201 (0.843)	346 (1.28)	396 (0.937)	79 (0.642)	3 (0.0562)	6 (0.213)	18 (0.812)	23 (0.437)	198 (1.43)	115 (0.759)	17 (0.129)	0 (0)
	Brazil	600 (0.421)	93 (0.343)	177 (0.419)	203 (1.65)	76 (1.42)	27 (0.961)	20 (0.902)	3 (0.057)	1 (0.00723)	0 (0)	0 (0)	0 (0)
	Canada	3128 (2.19)	419 (1.55)	1065 (2.52)	385 (3.13)	76 (1.42)	78 (2.77)	43 (1.94)	169 (3.21)	316 (2.29)	340 (2.24)	202 (1.53)	35 (1.15)
	Chile	132 (0.0926)	6 (0.0221)	11 (0.026)	90 (0.731)	25 (0.468)	0 (0)	0 (0)	0 (0)	0 (0)	0 (0)	0 (0)	0 (0)
	Colombia	436 (0.306)	21 (0.0775)	49 (0.116)	43 (0.349)	111 (2.08)	84 (2.99)	44 (1.98)	14 (0.266)	34 (0.246)	20 (0.132)	11 (0.0833)	5 (0.165)
	Czechia	20 (0.014)	0 (0)	0 (0)	2 (0.0162)	4 (0.0749)	11 (0.391)	3 (0.135)	0 (0)	0 (0)	0 (0)	0 (0)	0 (0)
	Dominican Republic	13 (0.00912)	4 (0.0148)	9 (0.0213)	0 (0)	0 (0)	0 (0)	0 (0)	0 (0)	0 (0)	0 (0)	0 (0)	0 (0)
	Ecuador	27 (0.0189)	3 (0.0111)	23 (0.0544)	0 (0)	0 (0)	0 (0)	0 (0)	0 (0)	1 (0.00723)	0 (0)	0 (0)	0 (0)
	Estonia	62 (0.0435)	16 (0.059)	13 (0.0308)	2 (0.0162)	1 (0.0187)	0 (0)	0 (0)	2 (0.038)	4 (0.0289)	8 (0.0528)	7 (0.053)	9 (0.296)
	France	2965 (2.08)	1935 (7.14)	880 (2.08)	51 (0.414)	20 (0.374)	18 (0.64)	25 (1.13)	36 (0.684)	0 (0)	0 (0)	0 (0)	0 (0)
	Germany	128 (0.0898)	39 (0.144)	44 (0.104)	13 (0.106)	6 (0.112)	0 (0)	3 (0.135)	5 (0.095)	8 (0.0579)	8 (0.0528)	2 (0.0151)	0 (0)
	Ghana	2 (0.0014)	0 (0)	0 (0)	0 (0)	2 (0.0374)	0 (0)	0 (0)	0 (0)	0 (0)	0 (0)	0 (0)	0 (0)
	Greece	40 (0.0281)	8 (0.0295)	21 (0.0497)	10 (0.0812)	1 (0.0187)	0 (0)	0 (0)	0 (0)	0 (0)	0 (0)	0 (0)	0 (0)
	Hong Kong	24 (0.0168)	16 (0.059)	4 (0.00946)	0 (0)	0 (0)	4 (0.142)	0 (0)	0 (0)	0 (0)	0 (0)	0 (0)	0 (0)
	India	1757 (1.23)	5 (0.0184)	11 (0.026)	48 (0.39)	261 (4.89)	304 (10.8)	460 (20.7)	303 (5.75)	169 (1.22)	117 (0.772)	77 (0.583)	2 (0.0659)
	Indonesia	505 (0.354)	68 (0.251)	73 (0.173)	34 (0.276)	31 (0.58)	50 (1.78)	90 (4.06)	62 (1.18)	45 (0.326)	15 (0.099)	32 (0.242)	5 (0.165)
	Ireland	1063 (0.746)	360 (1.33)	422 (0.998)	86 (0.699)	18 (0.337)	6 (0.213)	9 (0.406)	43 (0.817)	64 (0.463)	46 (0.304)	5 (0.0379)	4 (0.132)
	Israel	401 (0.281)	55 (0.203)	94 (0.222)	16 (0.13)	43 (0.805)	146 (5.19)	47 (2.12)	0 (0)	0 (0)	0 (0)	0 (0)	0 (0)
	Italy	558 (0.391)	344 (1.27)	89 (0.211)	7 (0.0569)	2 (0.0374)	4 (0.142)	2 (0.0902)	13 (0.247)	40 (0.289)	38 (0.251)	16 (0.121)	3 (0.0988)
	Japan	88 (0.0617)	23 (0.0848)	31 (0.0733)	7 (0.0569)	7 (0.131)	9 (0.32)	6 (0.271)	1 (0.019)	0 (0)	4 (0.0264)	0 (0)	0 (0)
	Kuwait	39 (0.0274)	10 (0.0369)	15 (0.0355)	2 (0.0162)	0 (0)	1 (0.0356)	0 (0)	5 (0.095)	1 (0.00723)	1 (0.0066)	4 (0.0303)	0 (0)
	Malaysia	2 (0.0014)	0 (0)	1 (0.00237)	0 (0)	0 (0)	0 (0)	0 (0)	0 (0)	0 (0)	1 (0.0066)	0 (0)	0 (0)
	Mexico	12 (0.00842)	1 (0.00369)	4 (0.00946)	4 (0.0325)	2 (0.0374)	0 (0)	0 (0)	0 (0)	0 (0)	1 (0.0066)	0 (0)	0 (0)
	Nepal	605 (0.424)	0 (0)	0 (0)	0 (0)	4 (0.0749)	17 (0.605)	59 (2.66)	90 (1.71)	154 (1.11)	177 (1.17)	104 (0.788)	0 (0)
	Netherlands	1823 (1.28)	846 (3.12)	870 (2.06)	71 (0.577)	5 (0.0936)	7 (0.249)	7 (0.316)	5 (0.095)	12 (0.0868)	0 (0)	0 (0)	0 (0)
	New Zealand	20 (0.014)	2 (0.00738)	7 (0.0166)	0 (0)	1 (0.0187)	0 (0)	6 (0.271)	4 (0.076)	0 (0)	0 (0)	0 (0)	0 (0)
	Norway	343 (0.241)	129 (0.476)	90 (0.213)	11 (0.0894)	7 (0.131)	2 (0.0711)	5 (0.225)	13 (0.247)	14 (0.101)	43 (0.284)	26 (0.197)	3 (0.0988)
	Pakistan	2066 (1.45)	6 (0.0221)	59 (0.14)	285 (2.32)	547 (10.2)	253 (9)	89 (4.01)	82 (1.56)	96 (0.695)	278 (1.83)	335 (2.54)	36 (1.19)
	Peru	290 (0.203)	7 (0.0258)	88 (0.208)	138 (1.12)	21 (0.393)	19 (0.676)	15 (0.676)	0 (0)	2 (0.0145)	0 (0)	0 (0)	0 (0)
	Poland	283 (0.199)	213 (0.786)	55 (0.13)	1 (0.00812)	0 (0)	4 (0.142)	8 (0.361)	1 (0.019)	1 (0.00723)	0 (0)	0 (0)	0 (0)
	Portugal	746 (0.523)	251 (0.926)	173 (0.409)	80 (0.65)	78 (1.46)	50 (1.78)	36 (1.62)	29 (0.551)	41 (0.297)	7 (0.0462)	0 (0)	1 (0.0329)
	Qatar	154 (0.108)	33 (0.122)	117 (0.277)	4 (0.0325)	0 (0)	0 (0)	0 (0)	0 (0)	0 (0)	0 (0)	0 (0)	0 (0)
	Romania	861 (0.604)	103 (0.38)	193 (0.457)	139 (1.13)	143 (2.68)	167 (5.94)	90 (4.06)	22 (0.418)	3 (0.0217)	1 (0.0066)	0 (0)	0 (0)
	Saudi Arabia	149 (0.105)	0 (0)	4 (0.00946)	62 (0.504)	82 (1.54)	1 (0.0356)	0 (0)	0 (0)	0 (0)	0 (0)	0 (0)	0 (0)
	South Africa	196 (0.138)	0 (0)	8 (0.0189)	55 (0.447)	72 (1.35)	42 (1.49)	18 (0.812)	1 (0.019)	0 (0)	0 (0)	0 (0)	0 (0)
	South Korea	39 (0.0274)	13 (0.048)	3 (0.0071)	0 (0)	3 (0.0562)	7 (0.249)	4 (0.18)	7 (0.133)	1 (0.00723)	1 (0.0066)	0 (0)	0 (0)
	Spain	400 (0.281)	341 (1.26)	24 (0.0568)	2 (0.0162)	2 (0.0374)	3 (0.107)	2 (0.0902)	7 (0.133)	11 (0.0796)	7 (0.0462)	1 (0.00757)	0 (0)
	Taiwan	1 (0.000702)	0 (0)	1 (0.00237)	0 (0)	0 (0)	0 (0)	0 (0)	0 (0)	0 (0)	0 (0)	0 (0)	0 (0)
	Thailand	8 (0.00561)	6 (0.0221)	0 (0)	0 (0)	0 (0)	0 (0)	0 (0)	1 (0.019)	0 (0)	0 (0)	1 (0.00757)	0 (0)
	Turkey	1 (0.000702)	1 (0.00369)	0 (0)	0 (0)	0 (0)	0 (0)	0 (0)	0 (0)	0 (0)	0 (0)	0 (0)	0 (0)
	Ukraine	84 (0.0589)	0 (0)	0 (0)	0 (0)	0 (0)	0 (0)	0 (0)	0 (0)	6 (0.0434)	35 (0.231)	42 (0.318)	1 (0.0329)
	United Kingdom	118137 (82.9)	19466 (71.8)	36549 (86.5)	10176 (82.7)	3586 (67.1)	1389 (49.4)	1028 (46.3)	4266 (81)	12544 (90.8)	13881 (91.6)	12321 (93.3)	2931 (96.5)
	United States of America	3050 (2.14)	1912 (7.05)	589 (1.39)	199 (1.62)	96 (1.8)	95 (3.38)	65 (2.93)	42 (0.798)	40 (0.289)	9 (0.0594)	2 (0.0151)	1 (0.0329)
	Viet Nam	1 (0.000702)	1 (0.00369)	0 (0)	0 (0)	0 (0)	0 (0)	0 (0)	0 (0)	0 (0)	0 (0)	0 (0)	0 (0)
