# Supplementary material for: Ten months of temporal variation in the clinical journey of hospitalised patients with COVID-19: An observational cohort
Source: eLife. 2021 Nov 23;10:e70970. doi: 10.7554/eLife.70970 (PMC8791638; doi:10.7554/eLife.70970)
Supplement: Supplementary file 3. — Numbers are percentages with fractions in brackets. [file elife-70970-supp3.zip › Supplementary File 3.csv]

	0-19	20-39	40-59	60-69	70-79	80+
Abdominal pain	40.3 (60/149)	44.2 (170/385)	36.4 (223/613)	30.8 (148/480)	24.1 (205/849)	18.2 (306/1682)
Ageusia	8.93 (10/112)	14.6 (45/308)	5.5 (26/473)	2.01 (7/348)	3.73 (22/590)	2.15 (25/1161)
Anosmia	7.89 (9/114)	15.7 (48/305)	5.5 (26/473)	2.01 (7/349)	1.35 (8/592)	1.11 (13/1167)
Bleeding	1.92 (3/156)	7.1 (26/366)	5.18 (31/599)	4.09 (19/464)	4.86 (40/823)	6.25 (103/1648)
Confusion	9.8 (15/153)	7.65 (29/379)	25.1 (159/634)	42 (209/498)	59.4 (551/928)	73.1 (1381/1889)
Conjunctivitis	0 (0/151)	0.57 (2/351)	0.344 (2/581)	0.671 (3/447)	0.252 (2/793)	0.255 (4/1570)
Diarrhoea	17.4 (28/161)	16.6 (62/373)	20.5 (125/609)	25.7 (122/475)	20.5 (174/850)	16.2 (272/1684)
Ear pain	1.79 (2/112)	3.2 (9/281)	0.98 (5/510)	0 (0/404)	0.409 (3/734)	0.412 (6/1458)
Headache	13.1 (18/137)	26.4 (96/364)	21.9 (131/598)	14.3 (64/447)	7.4 (59/797)	4.61 (72/1561)
Lymphadenopathy	1.33 (2/150)	0.283 (1/353)	0.515 (3/582)	0.891 (4/449)	0.879 (7/796)	0.506 (8/1580)
Myalgia	5.07 (7/138)	12 (43/359)	11.5 (67/582)	9.26 (41/443)	6.42 (50/779)	3.69 (56/1517)
Rash	9.55 (15/157)	1.98 (7/354)	1.37 (8/586)	2.2 (10/454)	0.753 (6/797)	1.58 (25/1587)
Runny nose	14.7 (22/150)	6.46 (23/356)	3.99 (23/577)	0.456 (2/439)	0.641 (5/780)	0.846 (13/1537)
Seizures	12.3 (19/154)	3.72 (14/376)	7.51 (45/599)	7.48 (35/468)	5.53 (46/832)	4.11 (68/1655)
Ulcers	1.6 (2/125)	0.697 (2/287)	1.86 (10/538)	1.9 (8/422)	4.74 (37/781)	4.08 (64/1567)
Vomiting	50 (82/164)	42.9 (166/387)	47.1 (296/628)	40.9 (198/484)	30.5 (265/870)	21.5 (372/1728)
Wheezing	1.96 (3/153)	1.12 (4/358)	1.86 (11/592)	2.37 (11/464)	2.08 (17/817)	2.67 (43/1611)
