# Supplementary material for: Ten months of temporal variation in the clinical journey of hospitalised patients with COVID-19: An observational cohort
Source: eLife. 2021 Nov 23;10:e70970. doi: 10.7554/eLife.70970 (PMC8791638; doi:10.7554/eLife.70970)
Supplement: Supplementary file 4. — Given are percentage predicted increased in time to admission (in days), 95 % confidence intervals, and the p-values of Wald tests for the inclusion of each variable in each regression. [file elife-70970-supp4.zip › Supplementary File 4.csv]

	% increase in time to admission (days)	95% confidence interval	Wald test p-value
Month of symptom onset (ref: April)			<0.001
March	44.925	(42.819, 47.062)
May	-3.182	(-5.297, -1.020)
June	-4.447	(-7.451, -1.345)
July	0.594	(-3.745, 5.128)
August	21.797	(16.167, 27.699)
September	44.522	(40.667, 48.483)
October	32.152	(29.606, 34.747)
November	21.054	(18.649, 23.507)
December	28.726	(26.195, 31.307)
Number of common symptoms (max 4)	25.095	(24.484, 25.708)	<0.001
Age group (ref: 40-59)			<0.001
0-19	-32.661	(-35.243, -29.975)
20-39	-9.281	(-11.258, -7.260)
60-69	-4.539	(-6.092, -2.961)
70-79	-17.894	(-19.187, -16.580)
80+	-30.957	(-32.033, -29.863)
Sex (ref: Female)			<0.001
Male	3.253	(2.166, 4.352)
Final outcome (ref: death)			<0.001
Discharge	14.283	(12.869, 15.716)
Country (ref: Africa and Middle East - grouped)			<0.001
Asia - grouped	5.537	(-12.524, 27.328)
Belgium	1.797	(-8.276, 12.975)
Brazil	44.561	(29.238, 61.701)
Canada	8.401	(-1.054, 18.759)
Colombia	30.991	(16.109, 47.780)
Europe - grouped	14.695	(0.249, 31.222)
France	-1.865	(-10.440, 7.532)
India	-1.442	(-12.762, 11.346)
Indonesia	0.825	(-10.717, 13.860)
Ireland	1.601	(-8.759, 13.137)
Israel	16.956	(3.384, 32.311)
Italy	16.456	(3.509, 31.023)
Nepal	36.918	(15.362, 62.503)
Netherlands	13.284	(2.960, 24.642)
Norway	20.666	(6.310, 36.961)
Pakistan	57.602	(43.222, 73.425)
Peru	84.605	(60.565, 112.243)
Poland	-1.568	(-15.205, 14.263)
Portugal	14.007	(2.070, 27.340)
Romania	24.937	(12.622, 38.598)
South and Central America and Caribbean - grouped	-0.18	(-14.386, 16.382)
Spain	-6.683	(-17.969, 6.156)
United Kingdom	-7.588	(-15.068, 0.549)
United States of America	-4.423	(-13.240, 5.290)
Observations	99729
