# Supplementary material for: Ten months of temporal variation in the clinical journey of hospitalised patients with COVID-19: An observational cohort
Source: eLife. 2021 Nov 23;10:e70970. doi: 10.7554/eLife.70970 (PMC8791638; doi:10.7554/eLife.70970)
Supplement: Supplementary file 5. — The p-values of Wald tests for the inclusion of each variable in each regression are included as a separate column. Given are odds ratios for admission, 95 % confidence intervals, and the p-values of Wald tests for the inclusion of each variable in each regression. [file elife-70970-supp5.zip › Supplementary File 5.csv]

	Odds ratio for ICU/HDU admission
	Estimate	95% confidence interval	Wald test p-value
Month of COVID admission (ref: April)			<0.001
March	1.379	(1.306, 1.457)
May	1.021	(0.937, 1.113)
June	1.35	(1.193, 1.527)
July	1.79	(1.523, 2.104)
August	1.858	(1.565, 2.208)
September	1.433	(1.291, 1.591)
October	1.238	(1.150, 1.334)
November	1.059	(0.982, 1.141)
December	1.093	(1.009, 1.183)
Age group (ref: 40-59)			<0.001
0-19	0.841	(0.731, 0.967)
20-39	0.737	(0.681, 0.798)
60-69	0.959	(0.908, 1.012)
70-79	0.5	(0.471, 0.532)
80+	0.115	(0.106, 0.125)
Sex (ref: Female)			<0.001
Male	1.567	(1.502, 1.635)
Pregnant (ref: female, no)			0.038
Female, yes	0.893	(0.704, 1.133)
Unknown	0.816	(0.692, 0.962)
Days from symptom onset to hospital admission (ref: 0-6):			<0.001
Symptom onset post-admission	0.317	(0.280, 0.360)
7-13	1.434	(1.373, 1.498)
14+	1.309	(1.224, 1.399)
Final outcome (ref: death)			<0.001
Discharge	0.164	(0.156, 0.172)
Comorbidities (ref: absent)Asthma
Asthma			0.039
Present	1.074	(1.016, 1.136)
Unknown	0.998	(0.827, 1.205)
Chronic cardiac disease			<0.001
Present	0.654	(0.619, 0.691)
Unknown	0.751	(0.641, 0.879)
Chronic haemotologic disease			<0.001
Present	0.876	(0.780, 0.984)
Unknown	2.031	(1.659, 2.486)
Chronic kidney disease			<0.001
Present	0.662	(0.617, 0.709)
Unknown	0.657	(0.536, 0.805)
Chronic neurological disorder			<0.001
Present	0.516	(0.476, 0.560)
Unknown	0.725	(0.585, 0.899)
Chronic pulmonary disease			<0.001
Present	0.632	(0.593, 0.674)
Unknown	1.045	(0.861, 1.268)
Dementia			<0.001
Present	0.186	(0.162, 0.214)
Unknown	0.591	(0.499, 0.699)
Diabetes			0.00177
Present	1.046	(0.989, 1.106)
Unknown	0.858	(0.789, 0.933)
HIV/AIDS			0.169
Present	1.245	(0.951, 1.630)
Unknown	0.954	(0.866, 1.051)
Hypertension			<0.001
Present	1.274	(1.212, 1.339)
Unknown	1.236	(1.166, 1.309)
Liver disease			<0.001
Present	0.696	(0.620, 0.783)
Unknown	2.92	(2.448, 3.481)
Malignant neoplasm			<0.001
Present	0.582	(0.535, 0.633)
Unknown	0.535	(0.432, 0.661)
Malnutrition			<0.001
Present	0.778	(0.651, 0.930)
Unknown	0.814	(0.733, 0.903)
Obesity			<0.001
Present	1.78	(1.688, 1.878)
Unknown	0.909	(0.844, 0.979)
Rheumatological disorder			<0.001
Present	0.926	(0.858, 0.999)
Unknown	1.559	(1.316, 1.848)
Smoking			<0.001
Present	0.792	(0.720, 0.871)
Unknown	0.964	(0.924, 1.006)
Country (ref: Asia and Oceania - grouped)			<0.001
Africa and Middle East - grouped	1.20E+07	(6.045E-7, 2.368E115)
Belgium	1.075	(0.600, 1.927)
Brazil	1.567	(0.860, 2.855)
Canada	1.564	(0.884, 2.766)
Colombia	6.28	(3.361, 11.734)
Europe - grouped	1.104	(0.576, 2.118)
France	0.565	(0.319, 1.000)
India	1.488	(0.812, 2.729)
Indonesia	4.938	(2.008, 12.142)
Ireland	0.72	(0.401, 1.294)
Israel	0.302	(0.155, 0.587)
Italy	0.817	(0.444, 1.504)
Nepal	1.95E+07	(3.099E-161, 1.224E125)
Netherlands	0.635	(0.357, 1.127)
Norway	0.477	(0.254, 0.892)
Pakistan	1.55E+07	(1.781E-46, 1.348E60)
Peru	0.097	(0.044, 0.214)
Poland	0.02	(0.004, 0.090)
Portugal	23.742	(12.498, 45.104)
Romania	0.061	(0.030, 0.124)
South and Central America and Caribbean - grouped	3.5	(1.620, 7.559)
Spain	1.079	(0.579, 2.011)
United Kingdom	0.38	(0.218, 0.664)
United States of America	8.347	(4.644, 15.004)
Observations	104	51
