# Supplementary material for: Ten months of temporal variation in the clinical journey of hospitalised patients with COVID-19: An observational cohort
Source: eLife. 2021 Nov 23;10:e70970. doi: 10.7554/eLife.70970 (PMC8791638; doi:10.7554/eLife.70970)
Supplement: Supplementary file 6. — Given are percentage predicted increased in time to admission (in days), 95 % confidence intervals, and the p-values of Wald tests for the inclusion of each variable in each regression. [file elife-70970-supp6.zip]

Archive with 1 entries (1 files):
- Supplementary File 6.csv
