# Supplementary material for: Ten months of temporal variation in the clinical journey of hospitalised patients with COVID-19: An observational cohort
Source: eLife. 2021 Nov 23;10:e70970. doi: 10.7554/eLife.70970 (PMC8791638; doi:10.7554/eLife.70970)
Supplement: Supplementary file 6. — Given are percentage predicted increased in time to admission (in days), 95 % confidence intervals, and the p-values of Wald tests for the inclusion of each variable in each regression. [file elife-70970-supp6.zip › Supplementary File 6.csv]

	Time to ICU admission (% change, days)
	Estimate	95% confidence interval	Wald test p-value
Month of COVID admission (ref: April)			<0.001
March	6.745	(3.739, 9.839)
May	0.902	(-3.301, 5.288)
June	1.065	(-3.897, 6.284)
July	-1.825	(-7.658, 4.377)
August	2.971	(-3.876, 10.305)
September	2.005	(-3.307, 7.610)
October	6.895	(2.676, 11.288)
November	4.155	(0.016, 8.465)
December	8.231	(3.703, 12.957)
Age group (ref: 40-59)			<0.00
10-19	-29.483	(-34.750, -23.791)
20-39	-4.106	(-7.889, -0.168)
60-69	1.84	(-0.782, 4.531)
70-79	3.64	(0.610, 6.762)
80+	2.865	(-1.476, 7.398)
Sex (ref: Female)			0.29
Male	-1.188	(-3.337, 1.009)
Pregnant (ref: female, no)	no)		0.07
Female, yes	15.607	(1.680, 31.442)
Female, unknown	3.485	(-5.422, 13.231)
Days from symptom onset to hospital admission (ref: 0-6)			<0.001
Symptom onset post-admission	67.588	(55.869, 80.188)
7-13	-8.603	(-10.564, -6.600)
14+	-14.868	(-17.769, -11.865)
Final outcome (ref: death)			0.13
Discharge	-1.666	(-3.777, 0.492)
Comorbidities (ref: absent)
Asthma			<0.001
Present	6.452	(3.279, 9.723)
Unknown	7.774	(-4.002, 20.996)
Chronic cardiac disease			0.26
Present	1.932	(-0.988, 4.939)
Unknown	-3.62	(-11.469, 4.925)
Chronic haemotologic disease			<0.001
Present	20.399	(12.582, 28.760)
Unknown	0.959	(-9.967, 13.210)
Chronic kidney disease			<0.001
Present	9.949	(5.983, 14.063)
Unknown	7.067	(-5.681, 21.538)
Chronic neurological disorder			0.29
Present	-0.908	(-5.251, 3.634)
Unknown	-10.093	(-21.322, 2.740)
Chronic pulmonary disease			0.81
Present	1.038	(-2.336, 4.529)
Unknown	-1.006	(-11.827, 11.144)
Dementia			0.039
Present	-8.318	(-15.736, -0.246)
Unknown	-8.151	(-16.920, 1.543)
Diabetes			0.032
Present	-3.661	(-6.319, -0.928)
Unknown	-0.244	(-4.762, 4.488)
HIV/AIDS			<0.001
Present	7.43	(-5.881, 22.624)
Unknown	9.777	(4.432, 15.395)
Hypertension			0.029
Present	-1.476	(-3.867, 0.974)
Unknown	-4.084	(-6.995, -1.081)
Liver disease			0.037
Present	3.809	(-2.720, 10.776)
Unknown	-10.5	(-18.845, -1.297)
Malignant neoplasm			0.32\
Present	3.626	(-1.089, 8.565)
Unknown	-0.009	(-11.450, 12.910)
Malnutrition			0.6
Present	1.36	(-7.657, 11.257)
Unknown	3.127	(-3.012, 9.655)
Obesity			<0.001
Present	-7.65	(-10.030, -5.207)
Unknown	-0.679	(-4.829, 3.652)
Rheumatological disorder			0.098
Present	4.615	(0.112, 9.321)
Unknown	5.534	(-5.071, 17.323)
Smoking			<0.001
Present	-5.235	(-9.808, -0.429)
Unknown	-6.398	(-8.474, -4.276)
Country (ref: Africa and Middle East - grouped)			<0.001
Asia and Oceania - grouped	-10.44	(-25.148, 7.157)
Belgium	-7.165	(-17.574, 4.558)
Brazil	-17.029	(-27.748, -4.719)
Canada	-14.562	(-23.695, -4.335)
Colombia	-24.528	(-32.784, -15.257)
Europe - grouped	0.946	(-11.434, 15.058)
France	24.275	(10.756, 39.445)
India	-32.224	(-40.676, -22.567)
Indonesia	-7.248	(-17.338, 4.074)
Ireland	-0.333	(-13.101, 14.311)
Italy	-4.04	(-15.537, 9.022)
Nepal	-51.953	(-58.841, -43.912)
Netherlands	-6.692	(-17.218, 5.172)
Pakistan	-50.756	(-55.393, -45.637)
Portugal	-3.733	(-13.598, 7.259)
South and Central America and Caribbean - grouped	-1	(-13.573, 13.402)
Spain	-6.498	(-18.719, 7.561)
United Kingdom	0.992	(-7.833, 10.663)
United States of America	-16.015	(-23.616, -7.659)
Observation	18633
