# Supplementary material for: Ten months of temporal variation in the clinical journey of hospitalised patients with COVID-19: An observational cohort
Source: eLife. 2021 Nov 23;10:e70970. doi: 10.7554/eLife.70970 (PMC8791638; doi:10.7554/eLife.70970)
Supplement: Supplementary file 7. [file elife-70970-supp7.zip › Supplementary File 7.csv]

	Odds ratio (death v discharge)			Time to death (% change, days)			Time to discharge (% change, days)
	Estimate	95% confidence interval	Wald test p-value	Estimate	95% confidence interval	Wald test p-value	Estimate	95% confidence interval	Wald test p-value
Month of COVID admission (ref: April)			<0.001			<0.001			<0.001
March	1.118	(1.065, 1.174)		17.242	(14.266, 20.296)		3.693	(1.897, 5.519)
May	0.732	(0.687, 0.780)		18.309	(14.224, 22.540)		1.444	(-0.821, 3.761)
June	0.523	(0.469, 0.584)		24.351	(16.583, 32.637)		-2.791	(-6.015, 0.544)
July	0.349	(0.285, 0.427)		32.628	(16.924, 50.441)		-9.437	(-13.640, -5.029)
August	0.431	(0.338, 0.548)		54.184	(32.921, 78.849)		-12.322	(-17.135, -7.230)
September	0.562	(0.501, 0.631)		48.171	(38.307, 58.738)		-3.191	(-6.236, -0.046)
October	0.643	(0.602, 0.688)		39.752	(34.509, 45.199)		-1.176	(-3.277, 0.971)
November	0.625	(0.586, 0.666)		32.129	(27.402, 37.031)		-3.446	(-5.417, -1.435)
December	0.805	(0.753, 0.861)		31.649	(26.866, 36.612)		3.228	(0.934, 5.575)
Age group (ref: 40-59)			<0.001			<0.001			<0.001
0-19	0.254	(0.163, 0.393)		-1.93	(-28.481, 34.478)		-40.228	(-42.438, -37.933)
20-39	0.264	(0.206, 0.339)		-3.377	(-19.305, 15.697)		-20.517	(-22.327, -18.666)
60-69	2.922	(2.683, 3.181)		-1.967	(-7.495, 3.890)		20.796	(18.605, 23.027)
70-79	6.11	(5.651, 6.605)		3.18	(-2.103, 8.749)		43.602	(40.978, 46.276)
80+	10.925	(10.115, 11.799)		5.65	(0.341, 11.241)		63.55	(60.445, 66.715)
ICU/HDU admission	7.56	(6.805, 8.399)	<0.001	81.796	(70.341, 94.021)	<0.001	171.616	(162.280, 181.285)	<0.001
Sex (ref: Female)			<0.001			<0.001			0.0059
Male	1.332	(1.290, 1.375)		3.423	(1.665, 5.212)		1.584	(0.454, 2.727)
Pregnant (ref: female, no)			0.097			0.069			<0.001
Female, yes	0.633	(0.396, 1.011)		-6.96	(-31.532, 26.429)		-22.632	(-26.815, -18.209)
Female, unknown	0.879	(0.691, 1.119)		-16.624	(-28.707, -2.493)		-8.406	(-12.179, -4.470)
Days from symptom onset to hospital admission (ref: 0-6)			<0.001			<0.001			<0.001
Symptom onset post-admission	1.275	(1.208, 1.345)		24.363	(21.052, 27.765)		53.196	(49.745, 56.726)
7-13	0.723	(0.695, 0.752)		-1.902	(-4.000, 0.241)		-3.326	(-4.538, -2.099)
14+	0.748	(0.707, 0.791)		-0.23	(-3.316, 2.954)		-6.583	(-8.342, -4.790)
Comorbidities (ref: absent)
Asthma			<0.001			0.11			0.048
Present	0.928	(0.884, 0.973)		2.857	(0.180, 5.605)		-1.888	(-3.413, -0.338)
Unknown	1.172	(1.027, 1.337)		0.097	(-6.300, 6.931)		-2.577	(-7.601, 2.719)
Chronic cardiac disease			<0.001			<0.001			0.075
Present	1.238	(1.196, 1.282)		-3.184	(-4.928, -1.409)		1.506	(0.059, 2.973)
Unknown	0.998	(0.897, 1.111)		4.577	(-1.022, 10.492)		-1.423	(-5.590, 2.929)
Chronic haemotologic disease			<0.001			0.62			<0.001
Present	1.229	(1.138, 1.327)		0.188	(-3.624, 4.151)		7.005	(3.771, 10.339)
Unknown	1.039	(0.898, 1.203)		3.772	(-3.644, 11.759)		15.229	(8.657, 22.198)
Chronic kidney disease			<0.001			0.012			<0.001
Present	1.419	(1.362, 1.478)		-2.697	(-4.666, -0.688)		6.712	(4.826, 8.633)
Unknown	0.907	(0.792, 1.039)		-6.269	(-12.363, 0.249)		-9.153	(-14.185, -3.827)
Chronic neurological disorder			<0.001			0.61			<0.001
Present	1.361	(1.298, 1.427)		-0.619	(-2.997, 1.817)		17.899	(15.645, 20.197)
Unknown	0.851	(0.741, 0.977)		-3.191	(-9.603, 3.675)		-4.06	(-9.425, 1.622)
Chronic pulmonary disease			<0.001			0.034			<0.001
Present	1.361	(1.308, 1.416)		-2.333	(-4.324, -0.300)		4.464	(2.743, 6.214)
Unknown	0.985	(0.863, 1.125)		2.983	(-3.620, 10.038)		-2.236	(-7.498, 3.326)
Dementia			<0.001			0.43			<0.001
Present	1.5	(1.433, 1.570)		-1.391	(-3.614, 0.884)		10.173	(7.807, 12.591)
Unknown	1.027	(0.931, 1.133)		0.575	(-4.283, 5.679)		-2.409	(-6.433, 1.787)
Diabetes			<0.001			<0.001			<0.001
Present	1.131	(1.083, 1.180)		-4.767	(-6.858, -2.628)		2.23	(0.562, 3.925)
Unknown	1.18	(1.111, 1.254)		-4.094	(-7.093, -0.999)		5.815	(3.435, 8.251)
HIV/AIDS			0.005			0.58			0.0025
Present	1.24	(0.952, 1.615)		5.458	(-8.703, 21.816)		2.765	(-5.789, 12.096)
Unknown	0.893	(0.825, 0.967)		1.68	(-2.466, 6.003)		4.967	(2.089, 7.926)
Hypertension			<0.001			0.14			<0.001
Present	0.954	(0.919, 0.991)		0.341	(-1.652, 2.374)		2.476	(1.096, 3.874)
Unknown	1.04	(0.993, 1.088)		-1.914	(-4.257, 0.486)		2.756	(1.089, 4.451)
Liver disease			<0.001			<0.001			<0.001
Present	1.437	(1.317, 1.569)		6.061	(1.293, 11.054)		14.189	(10.608, 17.885)
Unknown	1.255	(1.097, 1.435)		13.628	(6.309, 21.451)		4.669	(-0.864, 10.512)
Malignant neoplasm			<0.001			0.0059			<0.001
Present	1.44	(1.369, 1.514)		4.101	(1.503, 6.766)		2.487	(0.309, 4.712)
Unknown	0.94	(0.822, 1.075)		-1.03	(-7.511, 5.904)		-7.976	(-12.957, -2.710)
Malnutrition			<0.001			0.81			<0.001
Present	1.34	(1.212, 1.481)		0.582	(-4.229, 5.635)		13.659	(8.893, 18.633)
Unknown	1.071	(1.005, 1.141)		-0.983	(-4.152, 2.291)		1.753	(-0.809, 4.382)
Obesity			<0.001			<0.001			<0.001
Present	1.146	(1.089, 1.206)		-5.986	(-8.564, -3.334)		7.725	(5.939, 9.541)
Unknown	0.992	(0.942, 1.045)		-5.328	(-7.878, -2.707)		-5.74	(-7.544, -3.901)
Rheumatological disorder			0.045			0.052			0.44
Present	0.952	(0.907, 1.000)		2.7	(0.061, 5.409)		0.704	(-1.201, 2.644)
Unknown	1.073	(0.960, 1.200)		-3.159	(-8.532, 2.530)		2.707	(-1.911, 7.542)
Smoking			<0.001			0.1			0.034
Present	1.143	(1.058, 1.235)		4.661	(0.344, 9.163)		2.119	(-0.417, 4.719)
Unknown	1.206	(1.164, 1.249)		0.473	(-1.446, 2.430)		1.476	(0.269, 2.699)
Country (ref: Africa and Middle East - grouped)			<0.001			<0.001			<0.001
Asia and Oceania - grouped	1.345	(0.864, 2.093)		-19.694	(-33.561, -2.933)		-11.914	(-29.351, 9.828)
Belgium	0.355	(0.247, 0.510)		1.822	(-14.536, 21.309)		-22.902	(-34.617, -9.087)
Brazil	0.373	(0.250, 0.556)		-12.737	(-28.776, 6.913)		-10.747	(-24.782, 5.908)
Canada	0.365	(0.261, 0.510)		9.106	(-7.220, 28.305)		-11.75	(-24.546, 3.216)
Colombia	0.289	(0.192, 0.433)		27.264	(3.084, 57.116)		-17.829	(-30.529, -2.808)
Europe - grouped	0.325	(0.205, 0.514)		6.161	(-15.929, 34.055)		-38.31	(-47.716, -27.211)
France	0.162	(0.116, 0.226)		27.781	(8.005, 51.179)		-10.168	(-22.774, 4.496)
India	1.727	(1.153, 2.586)		-32.337	(-43.987, -18.264)		38.227	(15.977, 64.746)
Indonesia	3.06	(2.054, 4.560)		-43.155	(-51.808, -32.949)		-17.423	(-32.896, 1.619)
Ireland	0.304	(0.211, 0.438)		14.993	(-4.383, 38.296)		-19.375	(-31.233, -5.471)
Israel	0.087	(0.043, 0.176)		66.753	(5.777, 162.877)		-41.269	(-50.438, -30.403)
Italy	0.454	(0.310, 0.665)		9.708	(-8.643, 31.744)		39.097	(16.932, 65.465)
Netherlands	0.209	(0.149, 0.293)		3.923	(-12.299, 23.145)		-28.827	(-38.894, -17.102)
Norway	0.137	(0.081, 0.233)		44.9	(5.859, 98.339)		-10.024	(-24.085, 6.642)
Pakistan	2.426	(1.755, 3.353)		-56.399	(-62.343, -49.518)		-59.161	(-65.368, -51.841)
Peru	0.471	(0.270, 0.823)		17.691	(-15.718, 64.344)		-3.539	(-19.224, 15.190)
Portugal	0.205	(0.141, 0.298)		20.996	(0.010, 46.386)		28.564	(8.885, 51.798)
Romania	0.033	(0.012, 0.094)		5.717	(-48.933, 118.854)		138.634	(104.214, 178.854)
South and Central America and Caribbean - grouped	0.227	(0.139, 0.369)		5.409	(-18.881, 36.971)		-24.095	(-37.750, -7.445)
Spain	0.206	(0.136, 0.314)		2.904	(-17.196, 27.883)		-1.025	(-17.099, 18.166)
United Kingdom	0.448	(0.331, 0.607)		8.874	(-5.623, 25.597)		-12.254	(-24.288, 1.694)
United States of America	0.368	(0.267, 0.507)		17.081	(0.743, 36.069)		-21.918	(-33.154, -8.793)
Interaction: ICU/HDU admission month of admission (ref: April)			<0.001			<0.001			<0.001
March	1.034	(0.933, 1.146)		-15.986	(-20.207, -11.542)		0.487	(-3.870, 5.041)
May	1.091	(0.935, 1.271)		-14.1	(-20.374, -7.331)		-9.736	(-15.395, -3.698)
June	1.247	(1.022, 1.522)		-10.899	(-19.492, -1.389)		-12.404	(-19.109, -5.143)
July	1.401	(1.053, 1.865)		-16.892	(-29.208, -2.433)		-19.786	(-27.157, -11.668)
August	1.149	(0.827, 1.597)		-30.913	(-42.462, -17.046)		-16.26	(-24.979, -6.528)
September	1.1	(0.895, 1.352)		-18.927	(-27.331, -9.551)		-6.929	(-14.113, 0.857)
October	1.109	(0.964, 1.275)		-16.229	(-22.044, -9.980)		-12.383	(-17.391, -7.071)
November	1.098	(0.955, 1.263)		-8.064	(-14.369, -1.293)		-17.124	(-21.835, -12.130)
December	0.804	(0.697, 0.929)		-13.44	(-19.512, -6.910)		-30.381	(-34.366, -26.154)
Interaction: ICU/HDU admission age group (ref: 40-59)			<0.001			<0.001			<0.00
10-19	0.798	(0.448, 1.419)		-48.277	(-65.129, -23.281)		8.74	(-0.941, 19.367)
20-39	1.829	(1.370, 2.443)		-12.912	(-28.794, 6.512)		3.585	(-1.662, 9.112)
60-69	0.732	(0.651, 0.823)		2.659	(-4.465, 10.315)		-9.3	(-12.933, -5.515)
70-79	0.595	(0.529, 0.669)		-13.777	(-19.412, -7.748)		-25.63	(-29.080, -22.012)
80+	0.393	(0.339, 0.455)		-31.48	(-36.426, -26.149)		-44.746	(-48.540, -40.673)
Observations	102147			31250			70897
